# Supplementary material for: Transformation of hard pollen into soft matter
Source: Nat Commun. 2020 Mar 19;11:1449. doi: 10.1038/s41467-020-15294-w (PMC7081183; doi:10.1038/s41467-020-15294-w)
Supplement: Supplementary file 13 — Source Data [file 41467_2020_15294_MOESM13_ESM.xlsx]

## Sheet: Fig1d
				diameter of sunflower microgel under different incubation time
		Diameter (ESD)		n= 500
		0h	3h	6h	12h
		34.37	41.65	42.8	41.22
		38.98	41.31	42.56	41.72
		35.44	42.08	42.87	38.82
		31.58	42.05	42.59	45.18
		31.39	41.52	40.61	37.99
		36.32	41.93	40.25	38.84
		35.28	41.41	42.5	40.84
		33.37	42.54	42.2	42.2
		34.63	42.75	42.19	38.75
		36.78	42.19	42.69	40.71
		34.11	40.26	42.68	40.08
		37.1	39.33	42.31	40.19
		36.75	39.24	42.66	40.76
		35.4	39.32	42.13	41.51
		36.11	39.51	42.82	40.32
		36.56	40.25	40.96	40.94
		36.46	39.98	43.73	40.36
		35.3	38.88	42.26	40
		39.22	39.73	43.04	40.02
		34.38	38.48	43.84	40.43
		36.41	39.59	41.77	40.45
		36.07	38.36	39.23	41.01
		36.74	39.54	41.31	39.58
		35.44	38.48	40.48	40.44
		36.12	40.11	42.55	39.72
		32.42	40.2	44.96	38.33
		33.97	38.77	43.34	40.9
		35.59	38.95	42.72	37.74
		36.44	39.48	42.84	38.11
		33.14	40.15	44.43	40.6
		30.13	39.38	42.52	40.12
		36.46	39.25	42.81	40.93
		32.14	43.8	43.45	47.77
		34.45	43.48	39.44	37.64
		35.57	43.54	42.49	40.95
		32.44	43.53	43.2	40.81
		34.99	43.01	43.23	41.4
		35.77	42.53	41.53	39.35
		33.25	43.65	43.86	39.41
		33.71	45.14	45.43	41.92
		33.09	44.19	44.48	39.79
		34.23	43.94	43.74	41.54
		36.75	44.97	42.36	40.79
		34.18	44.06	42.55	40.32
		39.6	43.73	42.08	38.96
		33.71	43.44	43.04	40.44
		36.32	43.34	43.91	39.14
		34	43.49	43.96	40.1
		35.58	44.41	45.04	38.7
		34.71	44.14	42.04	36.19
		36.37	45.23	45.93	40.02
		33.95	43.97	41.15	40.44
		32.82	43.92	41.88	40.03
		38.33	43.99	44.94	39.62
		36.64	43.23	44.64	43.78
		33.06	44.49	44.25	39.19
		34.93	44.11	42.22	38.92
		34.98	44.27	43.42	41.66
		35.73	43.45	39.69	40.29
		33.49	41.42	46.1	40.36
		33.44	41.69	41.4	39.17
		36.67	41.71	43.49	41.44
		33.78	42.1	40.89	39.62
		33.65	42.96	45.67	37.11
		35.42	41.43	41.78	40.76
		34.88	42.47	43.53	39.21
		33.15	41.41	43.73	40.13
		35.38	42.17	40.68	40.72
		32.26	41.91	40.64	40.08
		33.52	41.87	44.66	40.65
		36.56	43.25	43.84	39.23
		35.94	43.25	45.68	39.99
		34.54	44.08	44.59	40.7
		32.58	44.75	45.93	40.68
		37.65	43.3	44.51	39.27
		34.02	44.96	43.57	40.36
		32.86	43.96	40.76	39.12
		37.81	44.12	44.28	38.19
		32.54	43.89	45.59	38.52
		38.09	43.84	45.65	39.13
		37.64	44.96	43.8	40.53
		38.09	43.74	42.93	33.18
		35.44	43.77	42.69	40.16
		34.71	43.52	43.63	39.33
		33.27	44.26	42.97	36.81
		31.47	43.34	43.72	41.83
		32.05	43.8	41.04	40.13
		33.16	43.5	41.31	43.68
		33.23	42.94	40.66	38.14
		31.28	41.56	45.21	40.87
		35.04	41.24	41.86	42
		34.46	43.01	45.51	39.59
		33.48	41.9	39.25	37.51
		34.87	41.55	41.16	39.5
		34.88	42.27	41.46	41.29
		36.42	43.23	43.87	41.7
		33.62	41.59	42.36	39.22
		37.94	41.97	40.42	38.56
		34.52	41.64	40.84	40.07
		36.29	42	42.98	37.4
		33.74	42.71	43.04	42.48
		34.58	41.85	41.74	39.59
		35.18	41.7	45.03	38.73
		32.53	42.21	41.51	38.85
		33.53	41.58	39.21	41.14
		31.69	41.98	43.68	37.81
		35.54	41.6	44.5	40.93
		35.84	41.45	40.84	38.16
		36.14	42.78	45.45	38.6
		33.13	41.55	40.97	41.22
		34.44	41.71	42.58	38.57
		34.55	41.53	44.22	35.59
		35.15	42.15	42.79	42.85
		35.52	42.23	43.03	40.26
		35.22	42.6	44.12	36.71
		36.03	42.31	44.5	39.64
		31.98	42.32	41.18	40.5
		35.87	41.65	41.54	40.95
		37.85	42.86	43.19	36.28
		34.33	41.52	42.08	38.77
		33.44	42.35	43.89	39.55
		37.81	42.93	44.17	38.87
		33.78	42.96	42.72	38.38
		35.97	41.45	44.85	40.72
		34.99	42.42	45.37	38.62
		37.31	41.23	40.01	40.29
		34.46	42.71	42.43	38.74
		38.19	42.19	43.25	39.17
		36.45	42.33	42.36	38.32
		36.89	43.07	45	40.27
		36.26	42.07	45.23	40.59
		36.61	43.16	41.55	37.41
		31.29	42.82	44.51	40.05
		35.85	41.47	40.79	39.54
		34.92	42.67	44.95	41.93
		32.8	42.98	45.8	36.8
		33.41	41.47	45.15	40.58
		35.55	41.92	39.91	41.76
		32.77	42.03	43.04	38.58
		35.88	41.37	42.63	41.51
		35.74	42.02	42.62	40.56
		34.91	43.06	39.21	39.16
		34.2	42.16	40.11	42.02
		33.48	41.94	44.7	40.71
		32.52	42.14	42.76	41.31
		35.8	42.04	39.81	38.46
		34.63	41.93	44.31	40
		35.42	42.25	42.68	36.21
		33.23	42.02	41.19	42.08
		38	42.63	44.57	40.75
		32.29	42.17	43.29	38.33
		34.69	42.57	39.75	40.46
		34.38	43.17	44.27	37.17
		33.8	42.07	45.21	38.13
		33.7	42.2	43.35	46.61
		35.2	43.1	41.52	37.46
		33.09	43.15	41.27	41.85
		35.93	43.22	41.53	37.51
		34.31	41.48	40.76	40.02
		35.22	41.76	44.44	40.75
		37.54	42.41	39.54	36.63
		33.42	42.89	42.79	42.7
		33.64	41.85	42.12	40.64
		36.12	42.97	42.88	36.91
		35.21	42.49	42.56	41.31
		33.98	42.77	43.1	39.29
		34.99	41.29	43.48	40.58
		33.61	42.86	42.48	41.07
		30.63	42.48	43.15	41.47
		33.06	41.36	41.01	37.61
		38.64	41.5	42.59	42.22
		34.68	42.89	42.92	38.15
		34.76	42.36	44.62	42.87
		33.6	42.11	43.92	39.93
		34.29	41.53	44.04	40.86
		33.68	43	43.71	40.2
		37.91	42.48	41.34	40.95
		34.32	41.84	45.66	39.23
		34.8	41.46	44.91	39.9
		33.86	41.41	42.67	40.81
		35.7	42.41	42.54	43.19
		34.53	41.51	43.05	39.78
		37.62	42.49	46.11	39.96
		33.76	42.5	42.58	41.49
		36.43	41.97	42.96	36.51
		34.92	41.41	44.55	40.56
		34.27	41.63	39.63	37.45
		36.59	42.54	42.41	38.29
		32	41.52	43.77	38.52
		35.48	41.25	45.06	39.33
		33.59	41.46	40.07	41.31
		34.99	42.32	44.49	41.91
		35.03	41.9	43.75	40.4
		33.18	41.85	45.94	39.48
		36.13	42.23	42.99	40.49
		34.32	42.51	43.08	39.91
		37.21	41.98	42.07	40.86
		35	42.12	45.93	39.71
		36.15	42.36	43.63	40.2
		33.4	41.42	44.03	40.44
		33.59	41.78	43.2	38.17
		35.29	41.79	44.81	39.78
		34.51	42.13	41.7	43.03
		34.51	41.62	43.8	39.7
		32.76	42.8	42.55	39.59
		35.01	41.52	44.85	40.21
		35.83	41.29	44.61	37.55
		33.51	42.98	39.39	38.57
		32.62	42.98	41.98	39.9
		33.72	42.08	43.55	40.03
		34.36	41.91	44.79	40.32
		32.75	42.36	41.66	39.31
		35.4	41.48	43.04	40.2
		34.23	43.03	41.64	37.12
		35.19	42.64	40.75	42.29
		35.03	41.83	42.57	40.38
		31.49	42.94	45.18	39.99
		34.78	42.07	42.63	35.97
		37.74	42.04	41.93	41.58
		33.7	42.02	45.1	45.9
		35.91	42.84	42.88	38.84
		35.28	41.59	44.16	41.79
		34.57	41.87	42.99	41.05
		37.77	42.03	42.06	42.29
		35.13	42.64	41.98	37.45
		34.13	41.33	39.87	36.82
		33.39	42.61	44.75	38.47
		34.7	41.79	39.25	33.46
		34.75	41.86	40.99	40.53
		33.06	41.64	42	40.56
		33.96	41.34	43.29	40.98
		34.44	41.83	43.05	39.29
		34.43	42.85	42.81	39.29
		35.84	41.71	43.2	41.68
		34.51	41.78	42.33	41.54
		34	42.9	42.15	41.23
		35.39	41.4	44.05	41.99
		33.83	41.93	43.65	40.69
		36.16	41.81	42.44	42.55
		35.64	42.6	43.43	39.26
		34.96	42.65	43.85	42.89
		34.39	42.45	43.38	42.28
		31.76	41.32	42.56	39.68
		33.61	42	45.42	40.52
		34.65	41.92	45.04	40
		33.89	41.37	41.09	40.89
		32.83	42.22	42.67	40.05
		35.29	42.41	42.17	39.2
		31.58	43.12	42.57	39.18
		33.79	43.1	42.46	38.32
		34.7	42.51	42.93	39.07
		36.5	42.9	42.51	34.88
		34.54	41.78	42.7	38.97
		32.5	41.81	40.74	39.55
		36.31	41.28	42.77	39.46
		33.59	42.34	42.45	40.62
		34.66	41.96	44.27	40.27
		33.54	43.25	40.94	37.53
		34.49	42.08	45.58	40.28
		36.7	42.68	41.31	40.81
		33.13	42.37	43.96	44.77
		37.24	42.86	40.44	37.9
		34.56	41.76	40.05	42.6
		32.9	42.29	43.97	43.82
		36.22	41.31	39.36	39.63
		33.89	41.48	43.19	40.14
		38.11	42.16	41.85	41.72
		34.77	42.11	44.9	39.35
		32.13	42.57	42.22	39.32
		33.57	42.19	42.09	40.12
		32.58	42.36	42.92	41.85
		36.56	42.2	42.38	40.11
		35.24	41.54	43.7	38.16
		34.29	41.41	43.01	38.93
		33.53	41.96	42.69	39.71
		37.42	41.54	42.85	37.1
		35.01	42.33	42.12	41.9
		37.41	41.55	44.19	40.18
		35.55	43.16	42.74	32.98
		32.38	43.24	40.54	39.3
		34.64	42.15	42.89	38.79
		36.69	42.25	41.63	42.55
		33.65	41.98	42.66	40.4
		35.39	41.44	42.52	40.48
		35.85	41.8	45.15	37.64
		32.73	42.33	42.88	43.77
		35.21	41.35	42.08	40.2
		33.67	41.79	44.67	41.65
		36.29	41.29	42.62	39.36
		36.24	42.88	42.27	40.29
		33.42	42.32	42.96	38.21
		31.53	42.55	44.44	39.67
		36.53	41.36	45.06	39.05
		36.86	42.07	44.43	41.05
		36.43	42.03	42.64	37.69
		31.97	41.81	44.07	38.35
		33.89	41.84	41.24	36.26
		36.6	42.1	45.91	40.47
		36.72	41.93	43.3	40.93
		36.83	43.12	43.35	41.5
		34.78	41.69	42	37.59
		33.22	43.25	42.43	39.46
		33.92	41.27	43.75	42.1
		36.48	41.6	41.49	40.44
		33.61	41.78	41.54	40.89
		31.74	42.8	43.02	40.82
		37.13	41.52	43.78	40.29
		34.74	42.9	42.6	41.21
		34.58	41.86	40.94	40.58
		34.9	43.21	41.29	41.53
		32.27	41.53	41.28	42.62
		35.84	42.75	42.2	38.7
		33.07	41.78	42.79	42.88
		34.09	41.57	43.03	39.67
		35.76	41.69	43.84	42.54
		32.49	41.31	42.5	38.55
		32.95	41.46	43.48	40.96
		33.51	41.32	42.12	42.06
		34.43	41.58	39.74	37.32
		37.64	41.38	42.23	41.98
		35.3	42.04	40.42	41.89
		35.43	41.25	43.13	42.47
		31.95	42.07	39.34	41.51
		36.7	41.76	40.39	40.42
		38.16	41.89	41.25	40.95
		32.05	42.48	41.27	41.91
		35.88	42.2	40.64	40.24
		33.71	43.02	44.76	40.63
		35.29	41.77	41.95	38.38
		34.81	42.08	45.09	40.76
		33.12	41.89	41.59	36.58
		34.22	42.74	42.51	41.23
		33.54	42.63	45.25	39.89
		34.16	43.16	42.38	38.41
		33.1	41.45	42.4	37.36
		35.37	43.03	42.52	37.37
		36.29	41.73	44.7	40.98
		37.08	41.96	42.83	35.59
		38.01	42.76	43.76	39.37
		35.06	43.12	44.05	39.98
		34.74	42.17	42.66	36.42
		35.29	45.27	42.19	41.08
		36.68	44.62	44.3	40.14
		37.06	44.78	43.54	40.88
		34.07	44.31	41.52	40.16
		37.32	45.45	41.67	40.74
		35.11	44.53	44.38	38.93
		32.65	44.68	44.07	40.71
		31.36	44.61	45.18	38.11
		34.41	44.47	44.91	41.81
		32.34	44.97	43.47	39.37
		34.06	44.74	43.25	41.31
		33.81	45.77	44.98	42.61
		33.6	44.92	43.01	41.02
		36.99	45.81	40.01	39.88
		32.76	42.28	42.47	39.12
		31.49	41.65	44.98	39.46
		34.25	42.57	41.59	38.32
		34.46	41.29	42.43	42.78
		34.55	42.62	44.37	40.36
		32.39	42.91	40.31	42.05
		35.05	41.8	42.27	41.77
		38.83	41.68	41.6	39.96
		34.31	41.72	42.52	39.75
		35.06	42.46	44.22	38.7
		32	41.86	42.52	39.99
		32.39	40.96	41.86	40.42
		32.25	41.29	41.42	40.69
		34.79	40.78	43.33	40.94
		30.9	40.48	41.08	40.31
		34.03	41.37	43.39	40.43
		33.86	40.77	42.47	39.63
		34.76	40.73	41.44	38.49
		37.48	41.57	44.61	38.36
		36.64	41.75	40.26	42.37
		34.66	41.89	44.68	42.6
		37.39	41.45	41.76	38.25
		37.28	41.67	45.78	41.5
		38.43	40.89	42.85	39.67
		35.57	41.01	45.71	39.7
		35.52	40.97	40.44	39.32
		34.73	42.25	39.77	39.45
		31.36	42.16	42.49	41.54
		34.49	42.12	42.25	39.1
		34.31	42.08	42.96	40.68
		32.22	42.71	41.96	40.66
		34.1	42.2	42.25	40.58
		35.43	43.25	42.01	43.33
		32.82	41.6	44.4	40.42
		35.2	41.45	43.18	42.71
		36.03	42.15	42.92	37.52
		33.51	41.98	42.44	40.43
		35.7	42.12	43.9	39.03
		36.5	41.53	41.07	38.65
		34.75	42.96	43.56	38.32
		30.2	41.82	42.92	39.45
		35.86	42.4	45.3	38.38
		34.52	42.05	42.17	36.17
		33.79	42.27	44.66	37.06
		37.13	41.23	39.27	41.78
		31.81	42.26	41.81	40.47
		31.8	42.6	43	40.18
		33.46	42.49	45.26	40.03
		31.12	42.33	43.51	40.69
		32.9	41.36	42.31	41.65
		36.6	42.97	43.53	40.95
		35.79	41.3	44.13	37.41
		31.73	42.58	42.85	43.05
		33.11	42.18	41.23	40.32
		34.67	41.28	42.44	39.43
		34.33	42.36	42.53	37.76
		32.89	41.25	42.86	42.14
		36.19	42.78	42.07	40.9
		33.7	42.39	42.96	38.03
		35.29	41.41	43.2	38.98
		37.3	41.89	44.07	44.63
		38.51	41.34	42.76	40.91
		33.54	41.45	42.16	38.82
		35.46	41.38	42.44	40.5
		34.25	42.99	44.13	39.31
		33.53	41.25	42.32	40.63
		34.79	42.28	44.52	40.94
		34.2	42.48	42.49	40.48
		33.77	41.56	42.51	40.5
		31.64	42.31	43.07	39.08
		35.16	43.79	42.92	39.57
		30.82	42.54	44.43	40.32
		33.57	42.59	41.01	41.32
		31.05	42.68	43.51	43.2
		33.85	42.66	44.01	40.46
		32.94	44.14	44.55	39.3
		33.9	42.56	42.67	41.32
		34.27	42.79	43.34	41.08
		35.13	42.65	41.39	38.96
		31.88	43.79	41.12	37.29
		33.52	43.55	46.04	37.65
		33.35	42.96	44.35	40.13
		33.6	44.1	39.81	40.88
		34.46	42.43	45.53	40.65
		34.16	42.35	43.24	38.13
		33.13	43.65	41.18	38.75
		35.37	42.58	46.97	37.68
		33.84	43.52	44.16	41.4
		35.62	42.27	42.23	39.6
		32.9	43.55	44.96	40.47
		33.37	42.4	43.11	38.59
		32.93	42.93	42.04	35.72
		35.22	42.94	42.57	38.96
		34.87	42.55	44.22	43.83
		33.83	42.99	41.73	38.78
		32.83	41.68	45.47	38
		32.34	41.33	43.01	40.78
		33.21	42.63	44.55	40.62
		32.3	41.84	44.98	36.49
		35.27	42.38	45.32	40.36
		34.01	41.59	41.28	39.79
		34.51	42.49	45.27	40.62
		31.79	41.64	43.03	40.79
		31.73	41.68	42.64	40.97
		31.63	41.75	45.91	39.69
		36.73	41.41	44.08	39.92
		34.63	41.39	43.2	38.34
		33.46	41.93	42.24	39.76
		36.52	41.25	43.1	40.88
		32.58	41.66	40.43	39.92
		36.78	42.72	40.42	40.59
		34.38	41.24	42.5	38.11
		33.95	41.36	40.43	40.99
		34.5	43.18	44.69	38.29
		31.78	41.34	44.52	40.86
		35.95	41.43	42.36	40
		33.3	42.58	42.68	37.72
		33.74	42.53	45.03	39.82
		32.41	41.43	43.49	39.02
		33.07	41.93	43.35	40.8
		32.01	42.1	43.33	40.91
		32.65	41.94	45.4	41.84
		35.04	41.51	43.96	39.26
		31.47	41.62	43.43	38.82
		37.98	41.91	43.01	40.83
		36.35	41.51	45.39	40.66
		33.74	41.52	42.59	37.77
		30.92	41.23	45.14	39.49
		37	42.11	40.79	40.67
		32.6	42.1	43.55	39.49
		33.85	41.47	42.73	37.5
		32.76	41.43	43.36	40.41
		31.84	41.36	42.13	37.97
		34.81	41.37	42.39	40.41
		33.72	41.86	42.41	37.2
		32.39	41.53	42.05	38.57
		34.82	42.35	42.78	39.53
		35.24	42.31	44.25	38.5
		33.61	42.35	42.15	40.58
		34.39	42.26	45.19	37.93
		33.51	42.72	42.63	40.78
		33.34	43.04	42.59	40.86
		34.24	41.46	42.8	40.99
		34.29	42.63	44.33	37.47
		32.7	41.63	42.97	40.98
	Average	34.5583	42.2204	42.9076	39.9469
	StdDev	1.72755	1.0901	1.53429	1.76886

## Sheet: Fig2c
Defatted (Control)																				KOH-treated Pollen
pH 2 -> pH 12									pH 2 -> pH 12											pH 2 -> pH 12									pH 2 -> pH 12
Pixels	Time (s)	Particle 1	Particle 2	Particle 3	Particle 4	Particle 5			Normalized by pH 2	Time (s)	Particle 1	Particle 2	Particle 3	Particle 4	Particle 5	Average	Std Dev			Pixels	Time (s)	Particle 1	Particle 2	Particle 3	Particle 4	Particle 5			Normalized by pH 2	Time (s)	Particle 1	Particle 2	Particle 3	Particle 4	Particle 5	Average	Std Dev
	0	8545	9631	9420	8377	8402				0	0.998318	1.00029	0.998685	0.99826	0.997152	0.998541	0.00101407				0	8828	10528	8324	9552	8996				0	0.9954	0.997726	0.996361	0.991365	0.989441	0.994059	0.00313439
	0.4	8537	9642	9456	8404	8449		pH 2 area		0.4	0.997383	1.00143	1.0025	1.00148	1.00273	1.00111	0.00193345				0.4	8836	10528	8284	9520	9028		pH 2 area		0.4	0.996302	0.997726	0.991573	0.988044	0.992961	0.993321	0.00344432
	0.8	8595	9635	9409	8416	8418	Particle 1	8559.4		0.8	1.00416	1.00071	0.997519	1.00291	0.999051	1.00087	0.00243047				0.8	8820	10456	8264	9576	9036	Particle 1	8868.8		0.8	0.994498	0.990902	0.989179	0.993856	0.993841	0.992455	0.00205892
	1.2	8561	9643	9464	8359	8377	Particle 2	9628.2		1.2	1.00019	1.00154	1.00335	0.996115	0.994185	0.999075	0.00341325				1.2	8924	10580	8340	9764	9092	Particle 2	10552		1.2	1.00622	1.00265	0.998276	1.01337	1	1.0041	0.00535197
	1.6	8559	9590	9413	8402	8484	Particle 3	9432.4		1.6	0.999953	0.996032	0.997943	1.00124	1.00688	1.00041	0.00368916				1.6	8936	10668	8560	9764	9308	Particle 3	8354.4		1.6	1.00758	1.01099	1.02461	1.01337	1.02376	1.01606	0.00688804
	2	8593	9620	9410	8449	8416	Particle 4	8391.6		2	1.00393	0.999148	0.997625	1.00684	0.998813	1.00127	0.00351853				2	9024	10468	8868	9572	9304	Particle 4	9635.2		2	1.0175	0.992039	1.06148	0.993441	1.02332	1.01755	0.0252779
	2.4	8598	9616	9421	8418	8359	Particle 5	8426		2.4	1.00451	0.998733	0.998791	1.00315	0.992048	0.999446	0.00435871				2.4	9176	10524	9016	9856	9560	Particle 5	9092		2.4	1.03464	0.997346	1.07919	1.02292	1.05147	1.03711	0.0274442
	2.8	8531	9613	9433	8418	8463				2.8	0.996682	0.998421	1.00006	1.00315	1.00439	1.00054	0.00287133				2.8	9500	10468	9348	10080	9664				2.8	1.07117	0.992039	1.11893	1.04616	1.06291	1.05824	0.0409898
	3.2	8607	9651	9438	8393	8443				3.2	1.00556	1.00237	1.00059	1.00017	1.00202	1.00214	0.00190029				3.2	9604	10488	9676	10324	9916				3.2	1.0829	0.993935	1.15819	1.07149	1.09063	1.07943	0.0523706
	3.6	8613	9609	9431	8436	8437				3.6	1.00626	0.998006	0.999852	1.00529	1.00131	1.00214	0.00316054				3.6	10204	10584	10060	10652	10764				3.6	1.15055	1.00303	1.20416	1.10553	1.1839	1.12943	0.0714763
	4	8591	9624	9413	8426	8458				4	1.00369	0.999564	0.997943	1.0041	1.0038	1.00182	0.00255853				4	10592	10528	10472	11388	11384				4	1.1943	0.997726	1.25347	1.18192	1.25209	1.1759	0.0937476
	4.4	8652	9632	9444	8381	8395				4.4	1.01082	1.00039	1.00123	0.998737	0.996321	1.0015	0.00495152				4.4	10988	10796	10884	11648	11908				4.4	1.23895	1.02312	1.30279	1.2089	1.30972	1.2167	0.104011
	4.8	8681	9616	9409	8428	8461				4.8	1.01421	0.998733	0.997519	1.00434	1.00415	1.00379	0.00589636				4.8	11920	10852	11364	12292	12768				4.8	1.34404	1.02843	1.36024	1.27574	1.40431	1.28255	0.133616
	5.2	8653	9609	9444	8447	8386				5.2	1.01094	0.998006	1.00123	1.0066	0.995253	1.00241	0.0056968				5.2	12512	11232	11892	12616	13284				5.2	1.41079	1.06444	1.42344	1.30937	1.46106	1.33382	0.143742
	5.6	8696	9646	9451	8451	8425				5.6	1.01596	1.00185	1.00197	1.00708	0.999881	1.00535	0.00581578				5.6	13260	12460	12372	13572	14052				5.6	1.49513	1.18082	1.4809	1.40859	1.54553	1.42219	0.128394
	6	8710	9685	9486	8461	8436				6	1.01759	1.0059	1.00568	1.00827	1.00119	1.00773	0.00543987				6	13900	12932	12916	14180	14656				6	1.56729	1.22555	1.54601	1.47169	1.61197	1.4845	0.13719
	6.4	8701	9653	9547	8481	8381				6.4	1.01654	1.00258	1.01215	1.01065	0.994659	1.00732	0.00777565				6.4	14404	13232	13552	14776	15080				6.4	1.62412	1.25398	1.62214	1.53354	1.6586	1.53848	0.14814
	6.8	8708	9649	9510	8472	8486				6.8	1.01736	1.00216	1.00823	1.00958	1.00712	1.00889	0.00492126				6.8	15032	13816	13812	15408	15360				6.8	1.69493	1.30933	1.65326	1.59914	1.6894	1.58921	0.144049
	7.2	8679	9646	9543	8474	8422				7.2	1.01397	1.00185	1.01173	1.00982	0.999525	1.00738	0.00566732				7.2	14760	15264	13936	15936	15284				7.2	1.66426	1.44655	1.6681	1.65394	1.68104	1.62278	0.0885397
	7.6	8738	9651	9552	8472	8421				7.6	1.02087	1.00237	1.01268	1.00958	0.999407	1.00898	0.00762486				7.6	16560	16204	13460	15964	15940				7.6	1.86722	1.53563	1.61113	1.65684	1.75319	1.6848	0.115251
	8	8749	9655	9544	8519	8522				8	1.02215	1.00278	1.01183	1.01518	1.01139	1.01267	0.0062654				8	16168	16920	14620	16916	16112				8	1.82302	1.60349	1.74998	1.75565	1.77211	1.74085	0.0733479
	8.4	8711	9660	9558	8511	8418				8.4	1.01771	1.0033	1.01332	1.01423	0.999051	1.00952	0.00709848				8.4	16316	17424	14484	17176	16080				8.4	1.83971	1.65125	1.7337	1.78263	1.76859	1.75517	0.0621948
	8.8	8736	9659	9533	8533	8501				8.8	1.02063	1.0032	1.01067	1.01685	1.0089	1.01205	0.00611346				8.8	16288	17772	14564	17372	15888				8.8	1.83655	1.68423	1.74327	1.80297	1.74747	1.7629	0.0526163
	9.2	8712	9648	9562	8525	8462				9.2	1.01783	1.00206	1.01374	1.0159	1.00427	1.01076	0.00637288				9.2	16448	18348	14596	17396	15836				9.2	1.85459	1.73882	1.7471	1.80546	1.74175	1.77755	0.0456581
	9.6	8701	9649	9519	8537	8487				9.6	1.01654	1.00216	1.00918	1.01733	1.00724	1.01049	0.00574537				9.6	16388	18184	14592	17440	15896				9.6	1.84783	1.72328	1.74662	1.81003	1.74835	1.77522	0.0463062
	10	8749	9651	9515	8529	8393				10	1.02215	1.00237	1.00876	1.01637	0.996084	1.00915	0.00936044				10	16440	18400	14528	17440	15860				10	1.85369	1.74375	1.73896	1.81003	1.74439	1.77816	0.0460031
	10.4	8707	9656	9468	8532	8436				10.4	1.01724	1.00289	1.00377	1.01673	1.00119	1.00836	0.00709136				10.4	16352	18252	14512	17380	15960				10.4	1.84377	1.72972	1.73705	1.8038	1.75539	1.77395	0.0434238
pH 12 -> pH 2									pH 12 -> pH 2											pH 12 -> pH 2									pH 12 -> pH 2
Pixels	Time (s)	Particle 1	Particle 2	Particle 3	Particle 4	Particle 5			Normalized by pH 2	Time (s)	Particle 1	Particle 2	Particle 3	Particle 4	Particle 5	Average	Std Dev			Pixels	Time (s)	Particle 1	Particle 2	Particle 3	Particle 4	Particle 5			Normalized by pH 2	Time (s)	Particle 1	Particle 2	Particle 3	Particle 4	Particle 5	Average	Std Dev
	0	8723	9813	9588	7148	7153				0	1.01714	1.02287	1.0327	1.02304	0.999385	1.01903	0.01102				0	16376	18408	14804	17508	15820				0	1.86209	1.77327	1.80978	1.81407	1.75606	1.80306	0.036736
	0.4	8717	9860	9581	7185	7132		pH 2 area		0.4	1.01644	1.02777	1.03195	1.02834	0.996451	1.02019	0.0129585				0.4	16384	18528	14608	17484	15832		pH 2 area		0.4	1.863	1.78483	1.78582	1.81159	1.75739	1.80053	0.0356339
	0.8	8682	9820	9568	7194	7147	Particle 1	8576		0.8	1.01236	1.0236	1.03055	1.02963	0.998547	1.01894	0.0120812				0.8	16380	18344	14776	17464	15892	Particle 1	8794.4		0.8	1.86255	1.76711	1.80636	1.80952	1.76405	1.80192	0.0357743
	1.2	8715	9745	9616	7231	7168	Particle 2	9593.6		1.2	1.01621	1.01578	1.03572	1.03492	1.00148	1.02082	0.0129723				1.2	16420	18308	14720	17488	15832	Particle 2	10380.8		1.2	1.8671	1.76364	1.79951	1.812	1.75739	1.79993	0.0394555
	1.6	8636	9749	9610	7163	7166	Particle 3	9284.4		1.6	1.007	1.0162	1.03507	1.02519	1.0012	1.01693	0.0121972				1.6	16356	18168	14720	17480	15860	Particle 3	8180		1.6	1.85982	1.75015	1.79951	1.81117	1.7605	1.79623	0.039185
	2	8710	9667	9662	7236	7099	Particle 4	6987		2	1.01562	1.00765	1.04067	1.03564	0.991841	1.01828	0.0180093				2	16308	18440	14768	17512	15836	Particle 4	9651.2		2	1.85436	1.77636	1.80538	1.81449	1.75784	1.80168	0.0332164
	2.4	8688	9746	9651	7145	7109	Particle 5	7157.4		2.4	1.01306	1.01589	1.03949	1.02261	0.993238	1.01686	0.0149561				2.4	16252	18232	14600	17588	15892	Particle 5	9008.8		2.4	1.84799	1.75632	1.78484	1.82236	1.76405	1.79511	0.0349692
	2.8	8762	9798	9528	7178	7147				2.8	1.02169	1.02131	1.02624	1.02734	0.998547	1.01902	0.0105143				2.8	16268	18664	14636	17440	15836				2.8	1.84981	1.79793	1.78924	1.80703	1.75784	1.80037	0.0297585
	3.2	8751	9699	9453	7190	7090				3.2	1.02041	1.01099	1.01816	1.02905	0.990583	1.01384	0.0129789				3.2	16392	17528	14796	16996	15464				3.2	1.86391	1.6885	1.8088	1.76102	1.71654	1.76776	0.0630559
	3.6	8727	9678	9464	7219	7128				3.6	1.01761	1.0088	1.01934	1.0332	0.995892	1.01497	0.012334				3.6	16204	15724	14792	16592	15228				3.6	1.84254	1.51472	1.80831	1.71916	1.69035	1.71502	0.114639
	4	8637	9666	9387	7142	7158				4	1.00711	1.00755	1.01105	1.02218	1.00008	1.0096	0.0072308				4	15668	14948	14604	16240	15016				4	1.78159	1.43997	1.78533	1.68269	1.66681	1.67128	0.125564
	4.4	8694	9729	9380	7131	7154				4.4	1.01376	1.01411	1.0103	1.02061	0.999525	1.01166	0.00692303				4.4	14372	13664	14600	15240	14072				4.4	1.63422	1.31628	1.78484	1.57908	1.56203	1.57529	0.151435
	4.8	8668	9569	9250	7027	7147				4.8	1.01073	0.997436	0.996295	1.00572	0.998547	1.00175	0.00556826				4.8	12788	11556	13676	14508	13852				4.8	1.45411	1.11321	1.67188	1.50323	1.53761	1.45601	0.186014
	5.2	8574	9613	9313	7090	7140				5.2	0.999767	1.00202	1.00308	1.01474	0.997569	1.00344	0.0059637				5.2	11444	10424	12708	12180	12604				5.2	1.30128	1.00416	1.55355	1.26202	1.39908	1.30402	0.180547
	5.6	8594	9604	9362	7045	7160				5.6	1.0021	1.00108	1.00836	1.0083	1.00036	1.00404	0.00354478				5.6	9712	9940	11600	10244	11540				5.6	1.10434	0.957537	1.41809	1.06142	1.28097	1.16447	0.164288
	6	8555	9635	9253	7022	7121				6	0.997551	1.00432	0.996618	1.00501	0.994914	0.999682	0.00415949				6	9072	10296	9988	9624	9624				6	1.03157	0.991831	1.22103	0.997182	1.06829	1.06198	0.0841195
	6.4	8614	9562	9297	7045	7131				6.4	1.00443	0.996706	1.00136	1.0083	0.996312	1.00142	0.00457683				6.4	8968	10388	8864	9728	9016				6.4	1.01974	1.00069	1.08362	1.00796	1.0008	1.02256	0.0313082
	6.8	8622	9637	9288	7031	7145				6.8	1.00536	1.00452	1.00039	1.0063	0.998268	1.00297	0.00309831				6.8	8908	10520	8280	9728	8728				6.8	1.01292	1.01341	1.01222	1.00796	0.96883	1.00307	0.0172274
	7.2	8603	9488	9347	7034	7166				7.2	1.00315	0.988993	1.00674	1.00673	1.0012	1.00136	0.00654137				7.2	8976	10372	8220	9668	8748				7.2	1.02065	0.999152	1.00489	1.00174	0.971051	0.999497	0.0160678
	7.6	8591	9545	9258	7030	7150				7.6	1.00175	0.994934	0.997157	1.00615	0.998966	0.999792	0.00388679				7.6	8976	10556	8116	9564	8724				7.6	1.02065	1.01688	0.992176	0.990965	0.968386	0.997811	0.0191288
	8	8631	9597	9335	6988	7131				8	1.00641	1.00035	1.00545	1.00014	0.996312	1.00173	0.00372939				8	8820	10584	8108	9708	8908				8	1.00291	1.01957	0.991198	1.00589	0.988811	1.00168	0.0110896
	8.4	8593	9634	9282	6986	7132				8.4	1.00198	1.00421	0.999742	0.999857	0.996451	1.00045	0.00258217				8.4	8896	10516	8088	9644	9032				8.4	1.01155	1.01302	0.988753	0.999254	1.00258	1.00303	0.00884099
	8.8	8599	9600	9294	6982	7154				8.8	1.00268	1.00067	1.00103	0.999284	0.999525	1.00064	0.00121707				8.8	8812	10464	8152	9628	9008				8.8	1.002	1.00801	0.996577	0.997596	0.999911	1.00082	0.00405913
	9.2	8604	9587	9320	7001	7151				9.2	1.00326	0.999312	1.00383	1.002	0.999106	1.0015	0.00196658				9.2	8708	10428	8264	9736	9012				9.2	0.990176	1.00455	1.01027	1.00879	1.00036	1.00283	0.00721144
	9.6	8545	9561	9266	6998	7218				9.6	0.996385	0.996602	0.998018	1.00157	1.00847	1.00021	0.0045274				9.6	8792	10080	8240	9692	8996				9.6	0.999727	0.971023	1.00733	1.00423	0.998579	0.996178	0.0129645
	10	8537	9581	9233	6967	7143				10	0.995452	0.998687	0.994464	0.997138	0.997988	0.996746	0.00157123				10	8884	10540	8096	9568	9012				10	1.01019	1.01534	0.989731	0.991379	1.00036	1.0014	0.0100908
	10.4	8595	9639	9309	6987	7121				10.4	1.00222	1.00473	1.00265	1	0.994914	1.0009	0.00335011				10.4	8776	10392	8148	9632	9016				10.4	0.997908	1.00108	0.996088	0.998011	1.0008	0.998777	0.00189535

## Sheet: Fig2f
KCl																				MgCl2																				CaCl2
Ion 10 mM									Ion 10 mM											Ion 10 mM									Ion 10 mM											Ion 10 mM									Ion 10 mM
Pixels	Time (s)	Particle 1	Particle 2	Particle 3	Particle 4	Particle 5			Normalized by pH 7	Time (s)	Particle 1	Particle 2	Particle 3	Particle 4	Particle 5	Average	Std Dev			Pixels	Time (s)	Particle 1	Particle 2	Particle 3	Particle 4	Particle 5			Normalized by pH 7	Time (s)	Particle 1	Particle 2	Particle 3	Particle 4	Particle 5	Average	Std Dev			Pixels	Time (s)	Particle 1	Particle 2	Particle 3	Particle 4	Particle 5			Normalized by pH 7
	0	7966.72	9036.8	7505.92	7075.84	6440.96				0	0.998524	1.0061	1.01531	1.00218	0.985893	1.0016	0.00963931				0	8512	8128	9008	7616	9104				0	1.02719	1.00039	1.00242	1.01094	1.02235	1.01266	0.010613				0	8414.72	8250.88	8919.04	7882.24	9162.24
	0.4	7976.96	9018.88	7449.6	6999.04	6566.4		pH 2 area		0.4	0.999807	1.0041	1.00769	0.991298	1.00509	1.0016	0.00574248				0.4	8528	8227.2	9072	7545.6	9017.6		pH 2 area		0.4	1.02912	1.0126	1.00954	1.00159	1.01265	1.0131	0.00896705				0.4	8665.6	8232.96	8711.68	7797.76	9044.48		pH 2 area
	0.8	7997.44	8898.56	7319.04	7162.88	6592	Particle 1	7978.5		0.8	1.00237	0.990709	0.990027	1.0145	1.00901	1.00133	0.00973879				0.8	8153.6	8134.4	8956.8	7561.6	8892.8	Particle 1	8286.72		0.8	0.983936	1.00118	0.996724	1.00372	0.998634	0.996838	0.00686864				0.8	8389.12	8225.28	8811.52	7790.08	9072.64	Particle 1	8559.62
	1.2	7984.64	8880.64	7352.32	7063.04	6558.72	Particle 2	8982.02		1.2	1.00077	0.988713	0.994529	1.00036	1.00392	0.997659	0.00540354				1.2	8105.6	8112	8918.4	7491.2	8822.4	Particle 2	8124.8		1.2	0.978143	0.998425	0.992451	0.994372	0.990729	0.990824	0.00683828				1.2	8624.64	8156.16	8696.32	7851.52	9054.72	Particle 2	8203.26
	1.6	7966.72	9075.2	7336.96	7001.6	6507.52	Particle 3	7392.77		1.6	0.998524	1.01037	0.992451	0.991661	0.996082	0.997818	0.00675126				1.6	8134.4	8022.4	8976	7453.6	8688	Particle 3	8986.24		1.6	0.981619	0.987397	0.99886	0.989381	0.975636	0.986579	0.00779366				1.6	8704	8151.04	8768	7795.2	9021.44	Particle 3	8781.31
	2	7882.24	8949.76	7303.68	7006.72	6563.84	Particle 4	7060.48		2	0.987936	0.996409	0.987949	0.992386	1.0047	0.993876	0.00626509				2	8152	8006.4	8848	7416.4	8828.8	Particle 4	7533.6		2	0.983743	0.985427	0.984616	0.984443	0.991447	0.985935	0.0028077				2	8427.52	8227.84	8711.68	7772.16	9049.6	Particle 4	7823.36
	2.4	7902.72	8862.72	7375.36	6976	6512.64	Particle 5	6533.12		2.4	0.990502	0.986718	0.997645	0.988035	0.996865	0.991953	0.0045031				2.4	8176.8	8007.2	8832.8	7420	8812.8	Particle 5	8904.96		2.4	0.986735	0.985526	0.982925	0.984921	0.989651	0.985952	0.00222269				2.4	8404.48	8023.04	8696.32	7505.92	8839.68	Particle 5	9071.1
	2.8	7874.56	8865.28	7272.96	6952.96	6545.92				2.8	0.986973	0.987003	0.983794	0.984772	1.00196	0.9889	0.00664787				2.8	8148.8	8076	8782.4	7474.4	8739.2				2.8	0.983357	0.993994	0.977316	0.992142	0.981386	0.985639	0.00639772				2.8	8189.44	7974.4	8547.84	7413.76	8709.12
	3.2	7833.6	8852.48	7349.76	7160.32	6581.76				3.2	0.981839	0.985578	0.994182	1.01414	1.00745	0.996637	0.0124136				3.2	8029.6	7812.8	8760	7362.4	8636.8				3.2	0.968972	0.961599	0.974824	0.977275	0.969886	0.970511	0.00541358				3.2	8092.16	7915.52	8409.6	7272.96	8591.36
	3.6	7902.72	8821.76	7219.2	7006.72	6581.76				3.6	0.990502	0.982158	0.976522	0.992386	1.00745	0.989803	0.0105189				3.6	7852.8	7699.2	8604.8	7304	8614.4				3.6	0.947637	0.947617	0.957553	0.969523	0.967371	0.95794	0.00933791				3.6	7480.32	7454.72	8330.24	6986.24	8407.04
	4	7882.24	8954.88	7216.64	7014.4	6574.08				4	0.987936	0.996979	0.976176	0.993474	1.00627	0.992167	0.00997369				4	7881.6	7803.6	8618.4	7224.8	8489.6				4	0.951112	0.960467	0.959066	0.95901	0.953356	0.956602	0.00367374				4	6891.52	7347.2	7925.76	6906.88	8143.36
	4.4	7864.32	8878.08	7257.6	7137.28	6568.96				4.4	0.98569	0.988428	0.981716	1.01088	1.00549	0.994439	0.0115482				4.4	7808	7664	8531.2	7011.2	8404				4.4	0.94223	0.943285	0.949363	0.930657	0.943744	0.941856	0.00612379				4.4	6810.56	7272.16	7907.04	6811.52	8055.52
	4.8	7869.44	8857.6	7308.8	6917.12	6520.32				4.8	0.986331	0.986148	0.988642	0.979695	0.998041	0.987772	0.00593544				4.8	7766.4	7558.4	8415.2	6966.4	8301.6				4.8	0.93721	0.930288	0.936454	0.924711	0.932245	0.932181	0.00453759				4.8	6817.28	6983.68	7833.6	6497.28	7828.48
	5.2	7882.24	8865.28	7257.6	6952.96	6423.04				5.2	0.987936	0.987003	0.981716	0.984772	0.98315	0.984915	0.0023174				5.2	7785.6	7657.6	8380.8	7020.8	8266.4				5.2	0.939527	0.942497	0.932626	0.931932	0.928292	0.934975	0.00522977				5.2	6880.56	6860.08	7369.52	6371.12	7377.2
	5.6	7280.64	8875.52	7290.88	6906.88	6443.52				5.6	0.912533	0.988143	0.986218	0.978245	0.986285	0.970285	0.0290773				5.6	7701.6	7622.4	8354.4	6963.2	8230.4				5.6	0.929391	0.938165	0.929688	0.924286	0.924249	0.929156	0.00508509				5.6	6954.8	6854.96	7410.48	6445.36	7425.84
	6	7848.96	8832	7129.6	6909.44	6469.12				6	0.983764	0.983298	0.964402	0.978608	0.990204	0.980055	0.00865317				6	7688	7616	8392.8	6956.8	8236.8				6	0.927749	0.937377	0.933961	0.923436	0.924968	0.929498	0.00533523				6	6908.72	6790.96	7456.56	6447.92	7320.88
	6.4	7869.44	8711.68	7216.64	6891.52	6433.28				6.4	0.986331	0.969903	0.976176	0.97607	0.984718	0.978639	0.00608472				6.4	7690.8	7657.6	8321.6	6915.2	8237.6				6.4	0.928087	0.942497	0.926038	0.917914	0.925057	0.927919	0.00805439				6.4	6888.24	6918.96	7392.56	6406.96	7326
	6.8	7892.48	8770.56	7144.96	6991.36	6410.24				6.8	0.989219	0.976458	0.96648	0.99021	0.981191	0.980712	0.00875755				6.8	7685.6	7587.2	8354.4	6940.8	8214.4				6.8	0.92746	0.933832	0.929688	0.921313	0.922452	0.926949	0.00462889				6.8	6890.8	6721.84	7500.08	6291.76	7461.68
	7.2	7864.32	8826.88	7134.72	6906.88	6415.36				7.2	0.98569	0.982728	0.965095	0.978245	0.981975	0.978746	0.00722647				7.2	7611.2	7571.2	8321.6	6953.6	8231.2				7.2	0.918482	0.931863	0.926038	0.923012	0.924339	0.924747	0.00435285				7.2	6872.88	6880.56	7464.24	6478.64	7326
	7.6	7808	8757.76	7132.16	6924.8	6412.8				7.6	0.978631	0.975033	0.964748	0.980783	0.981583	0.976156	0.00613817				7.6	7652.8	7593.6	8389.6	6918.4	8213.6				7.6	0.923502	0.93462	0.933605	0.918339	0.922362	0.926486	0.00646722				7.6	6939.44	6760.24	7441.2	6430	7430.96
	8	7877.12	8875.52	7114.24	6909.44	6351.36				8	0.987294	0.988143	0.962324	0.978608	0.972179	0.97771	0.00968327				8	7648.4	7651.2	8312.8	6928	8244.8				8	0.922971	0.941709	0.925059	0.919613	0.925866	0.927044	0.00764467				8	6819.12	6808.88	7428.4	6406.96	7382.32
	8.4	7841.28	8857.6	7152.64	6899.2	6359.04				8.4	0.982802	0.986148	0.967519	0.977157	0.973354	0.977396	0.00662997				8.4	7630.4	7481.6	8296.8	6953.6	8169.6				8.4	0.920799	0.920835	0.923278	0.923012	0.917421	0.921069	0.00210181				8.4	6826.8	6757.68	7477.04	6383.92	7379.76
	8.8	7815.68	8926.72	7262.72	6922.24	6295.04				8.8	0.979593	0.993844	0.982409	0.980421	0.963558	0.979965	0.00967601				8.8	7611.2	7504	8249.2	6883.2	8233.6				8.8	0.918482	0.923592	0.917981	0.913667	0.924608	0.919666	0.00400179				8.8	6839.6	6826.8	7492.4	6419.76	7351.6
	9.2	7782.4	8860.16	7196.16	6896.64	6233.6				9.2	0.975422	0.986433	0.973405	0.976795	0.954154	0.973242	0.010543				9.2	7682.4	7628.8	8231.2	6899.2	8196.8				9.2	0.927074	0.938952	0.915978	0.915791	0.920476	0.923654	0.00867854				9.2	6967.6	6808.88	7413.04	6394.16	7361.84
	9.6	7782.4	8860.16	7196.16	6901.76	6277.12				9.6	0.975422	0.986433	0.973405	0.97752	0.960815	0.974719	0.00825361				9.6	7608	7526.4	8164.8	6937.6	8154.4				9.6	0.918095	0.926349	0.908589	0.920888	0.915714	0.917927	0.005862				9.6	6854.96	6803.76	7464.24	6430	7456.56
	10	7779.84	8883.2	7152.64	6776.32	6187.52				10	0.975101	0.988998	0.967519	0.959753	0.9471	0.967694	0.0141133				10	7562.4	7475.2	8174.4	6892.8	8137.6				10	0.912593	0.920047	0.909657	0.914941	0.913828	0.914213	0.00340869				10	6862.64	6724.4	7461.68	6455.6	7379.76
	10.4	7367.68	8844.8	7173.12	6758.4	6177.28				10.4	0.923442	0.984723	0.970289	0.957215	0.945533	0.956241	0.0209759				10.4	7598.8	7472.8	8168.8	6870.1	8184.7				10.4	0.916985	0.919752	0.909034	0.911928	0.919117	0.915363	0.0041914				10.4	6895.92	6770.48	7500.08	6442.8	7400.24
EDTA 10 mM									EDTA 10 mM											EDTA 10 mM									EDTA 10 mM											EDTA 10 mM									EDTA 10 mM
Pixels	Time (s)	Particle 1	Particle 2	Particle 3	Particle 4	Particle 5			Normalized by pH 7	Time (s)	Particle 1	Particle 2	Particle 3	Particle 4	Particle 5	Average	Std Dev			Pixels	Time (s)	Particle 1	Particle 2	Particle 3	Particle 4	Particle 5			Normalized by pH 7	Time (s)	Particle 1	Particle 2	Particle 3	Particle 4	Particle 5	Average	Std Dev			Pixels	Time (s)	Particle 1	Particle 2	Particle 3	Particle 4	Particle 5			Normalized by pH 7
	0	7961.86	8886.4	7258.4	6742.88	6310.56				0	0.997915	0.989355	0.981824	0.955017	0.965934	0.978009	0.0155818				0	7526.4	7353.6	8210.4	6887.2	8120				0	0.908248	0.905081	0.913664	0.914198	0.911851	0.910608	0.00346084				0	6854.96	6803.76	7464.24	6530	7456.56
	0.4	7775.41	8790.2	7208.45	6840.32	6364.32		pH 2 area		0.4	0.974546	0.978644	0.975068	0.968818	0.974162	0.974248	0.00314903				0.4	7564.8	7311.2	8200.8	6880	8240		pH 2 area		0.4	0.912882	0.899862	0.912595	0.913242	0.925327	0.912782	0.00805675				0.4	7050.08	6929.76	7377.76	6261.6	7544.16		pH 2 area
	0.8	7798.12	8898.6	7121.54	6776.32	6390.08	Particle 1	7978.5		0.8	0.977392	0.990713	0.963312	0.959753	0.978105	0.973855	0.0111784				0.8	7568	7328	8264.8	6963.2	8275.2	Particle 1	8286.72		0.8	0.913268	0.90193	0.919717	0.924286	0.92928	0.917696	0.00948547				0.8	7055.2	6881.12	7357.28	6330.72	7549.28	Particle 1	8559.62
	1.2	7815.58	8895.07	7116.87	6776.16	6074.72	Particle 2	8982.02		1.2	0.979581	0.99032	0.96268	0.959731	0.929834	0.964429	0.0206001				1.2	7600	7398.4	8299.6	6896.4	8175.6	Particle 2	8124.8		1.2	0.91713	0.910595	0.92359	0.915419	0.918095	0.916966	0.00419914				1.2	7042.4	6868.32	7339.36	6343.52	7572.32	Particle 2	8203.26
	1.6	7636.85	8849.37	7010.1	6606.72	6200.07	Particle 3	7392.77		1.6	0.957179	0.985232	0.948238	0.935732	0.949022	0.955081	0.0165614				1.6	7610.4	7353.6	8220	6917.6	8197.6	Particle 3	8986.24		1.6	0.918385	0.905081	0.914732	0.918233	0.920566	0.915399	0.00548732				1.6	6998.88	6983.52	7398.24	6330.72	7600.48	Particle 3	8781.31
	2	7610.45	8867.1	7262.38	6924.8	6210.24	Particle 4	7060.48		2	0.95387	0.987206	0.982363	0.980783	0.950578	0.97096	0.0154786				2	7539.2	7347.2	8284.8	6990.4	8278.4	Particle 4	7533.6		2	0.909793	0.904293	0.921943	0.927896	0.929639	0.918713	0.0100165				2	7070.96	7004.4	7472.88	6402.8	7690.48	Particle 4	7823.36
	2.4	7811.71	8958	7054.95	6994.72	6298.24	Particle 5	6533.12		2.4	0.979095	0.997326	0.954304	0.990687	0.964048	0.977092	0.0160479				2.4	7620	7444	8219.6	6894.1	8265.6	Particle 5	8904.96		2.4	0.919544	0.916207	0.914687	0.915114	0.928202	0.918751	0.00502316				2.4	7188.72	7037.68	7411.44	6402.8	7746.8	Particle 5	9071.1
	2.8	7884.19	8898.93	7334.47	6877.17	6340.87				2.8	0.98818	0.99075	0.992114	0.974037	0.970573	0.983131	0.00899593				2.8	7526	7440	8432.8	7047.2	8233.6				2.8	0.9082	0.915715	0.938413	0.935436	0.924608	0.924474	0.0114545				2.8	7170.8	7035.12	7472.88	6436.08	7721.2
	3.2	7873.42	8801.96	7561.01	6849.89	6380.69				3.2	0.98683	0.979954	1.02276	0.970173	0.976668	0.987277	0.0185353				3.2	7607.2	7410.8	8432	7024	8243.2				3.2	0.917999	0.912121	0.938323	0.932356	0.925686	0.925297	0.00945036				3.2	7201.52	6955.76	7521.52	6448.88	7838.96
	3.6	7849.91	8781.39	7571.78	6967.14	6355.71				3.6	0.983883	0.977664	1.02422	0.98678	0.972844	0.989077	0.0182247				3.6	7503.6	7456	8389	7036.4	8245.4				3.6	0.905497	0.917684	0.933538	0.934002	0.925933	0.923331	0.0107218				3.6	7314.56	7160.96	7514.24	6497.92	7880.32
	4	8637.45	9666.17	9087.46	6906.88	6807.52				4	1.08259	1.07617	1.22924	0.978245	1.042	1.08165	0.0825556				4	7679.2	7645.6	8406.4	7143.2	8085.6				4	0.926688	0.94102	0.935475	0.948179	0.907988	0.93187	0.0138556				4	7342.56	7281.44	7816.48	6369.44	7911.8
	4.4	8684.75	9129.47	9100.89	7196	7047.52				4.4	1.08852	1.01642	1.23105	1.01919	1.07874	1.08678	0.077976				4.4	7879.2	7645.6	8505.2	7203.2	8185.6				4.4	0.950823	0.94102	0.946469	0.956143	0.919218	0.942735	0.0127681				4.4	7460.48	7291.8	7908.96	6515.52	8016.16
	4.8	8668.04	9369.08	9150.76	7325.84	7096.16				4.8	1.08643	1.04309	1.2378	1.03758	1.08618	1.09822	0.0727762				4.8	7853.6	7657.2	8511.5	7204	8292.8				4.8	0.947733	0.942448	0.94717	0.956249	0.931256	0.944971	0.00817469				4.8	7640.48	7440.8	7788.96	6895.52	8096.16
	5.2	9574.18	9613.39	9313.85	7416.32	7178.24				5.2	1.2	1.07029	1.25986	1.0504	1.09875	1.13586	0.0805851				5.2	7997.6	7603.2	8573.6	7213.6	8249.6				5.2	0.96511	0.935801	0.954081	0.957524	0.926405	0.947784	0.01439				5.2	7842.02	7632.12	7998.09	7058.96	8321
	5.6	9594.52	10004.7	9362.86	7945.04	7960.46				5.6	1.20255	1.11386	1.26649	1.12528	1.21848	1.18533	0.0577847				5.6	7894.4	7776.8	8589.6	7114.4	8445.6				5.6	0.952657	0.957168	0.955861	0.944356	0.948415	0.951692	0.00475095				5.6	7893.14	7685.94	8138.02	7169.29	8315.62
	6	9889.5	10235.5	9253.24	8422.74	8121.12				6	1.23952	1.13955	1.25166	1.19294	1.24307	1.21335	0.0421874				6	7608	8025.6	8963.2	7568	9014.4				6	0.918095	0.98779	0.997436	1.00457	1.01229	0.984036	0.0339458				6	7957.73	7626.74	8116.49	7126.23	8460.93
	6.4	10741.5	10162.8	9397.09	8845.07	8431.52				6.4	1.34631	1.13146	1.27112	1.25276	1.29058	1.25844	0.0708108				6.4	7635.2	7809.6	8724.8	7448	8795.2				6.4	0.921378	0.961205	0.970907	0.988638	0.987674	0.96596	0.0245782				6.4	8153.97	7879.5	8441.9	7341.32	8635.65
	6.8	11433.1	11037.1	10188.1	9031.15	8545.74				6.8	1.43299	1.2288	1.37812	1.27911	1.30806	1.32542	0.0722918				6.8	7788.8	7896	8731.2	7534.4	8878.4				6.8	0.939914	0.971839	0.971619	1.00011	0.997017	0.976099	0.0217326				6.8	9397.76	7613.44	7554.56	8151.04	8504.32
	7.2	11254	11288.5	10347.7	10370.3	8966.45				7.2	1.41054	1.25679	1.39971	1.46879	1.37246	1.38166	0.0698986				7.2	8044.8	8027.2	8833.6	7422.4	9108.8				7.2	0.970806	0.987987	0.983014	0.985239	1.02289	0.989988	0.0174683				7.2	8565.76	7997.44	8652.8	7631.36	8860.16
	7.6	11291	11845.5	10128.6	10270.3	9450.04				7.6	1.41518	1.3188	1.37007	1.45462	1.44648	1.40103	0.050712				7.6	9155.2	8409.6	9107.2	7824	9206.4				7.6	1.1048	1.03505	1.01346	1.03855	1.03385	1.04514	0.0310999				7.6	8729.6	8163.84	8688.64	7772.16	8965.12
	8	11574.4	12634.9	10282.4	10198.5	9528.03				8	1.4507	1.40669	1.39087	1.44444	1.45842	1.43022	0.0265306				8	9292.8	8396.8	9097.6	8012.8	9430.4				8	1.12141	1.03348	1.01239	1.06361	1.05901	1.05798	0.0367002				8	8721.92	8104.96	8645.12	7695.36	8947.2
	8.4	11507.9	12597.1	10335.7	10698.8	10075.5				8.4	1.44237	1.40249	1.39808	1.51531	1.54221	1.46009	0.0587722				8.4	9676.8	8668.8	9529.6	8419.2	9788.8				8.4	1.16775	1.06696	1.06047	1.11755	1.09925	1.1024	0.0387935				8.4	8876	8696	8668	8324	8712
	8.8	11619.5	12600.8	10594.1	10298	9715.4				8.8	1.45635	1.40289	1.43304	1.45855	1.4871	1.44759	0.0281698				8.8	10345.6	8937.6	9449.6	8694.4	9984				8.8	1.24846	1.10004	1.05156	1.15408	1.12117	1.13506	0.065744				8.8	9077.76	8693.44	8734.56	9431.04	8784.32
	9.2	11674.7	12815.4	10785.3	11001.1	9215.1				9.2	1.46327	1.42678	1.4589	1.55813	1.41052	1.46352	0.0512467				9.2	10144.8	8954.2	10033.6	9022.4	10808.8				9.2	1.22422	1.10208	1.11655	1.19762	1.2138	1.17085	0.0511607				9.2	8414.72	8588.8	8476.96	9593.44	9267.2
	9.6	11588.6	12764.2	10547.2	10998.9	9218.47				9.6	1.45248	1.42108	1.42669	1.5578	1.41104	1.45382	0.0537641				9.6	10796	9826.4	10335.2	9861.6	11388				9.6	1.30281	1.20943	1.15011	1.30902	1.27884	1.25004	0.061198				9.6	8414.72	8990.72	8524.8	9410.56	9937.92
	10	11613.8	12896	10437.1	10967	9343.98				10	1.45563	1.43576	1.4118	1.5533	1.43025	1.45735	0.0499691				10	10874	10338.4	10693.6	10210.4	12130.4				10	1.31222	1.27245	1.19	1.35531	1.36221	1.29844	0.0631288				10	8414.72	9103.36	9384.96	9623.04	9730.56
	10.4	11723.8	12764.2	10813.4	10987.7	9301.64				10.4	1.46943	1.42108	1.46271	1.55623	1.42377	1.46664	0.0489156				10.4	10807	10693.6	11042.4	10783.2	12351.2				10.4	1.30413	1.31617	1.22881	1.43135	1.387	1.33349	0.0700841				10.4	8414.72	9515.52	9807.36	9840.64	9940.48
	10.8	11606.1	12201	10355.2	10830.1	9850.07				10.8	1.45467	1.35838	1.40072	1.5339	1.50771	1.45108	0.0651309				10.8	10896.8	10355.9	12044.6	10660.6	12591.5				10.8	1.31497	1.27461	1.34033	1.41508	1.41399	1.3518	0.0553507				10.8	8687.23	9501.19	9830.81	9706.83	9965.55
	11.2	11567.7	12633.6	10616.3	10988.3	9131.1				11.2	1.44986	1.40654	1.43604	1.55632	1.39766	1.44928	0.0567857				11.2	10916.4	11035	12436.2	10686.2	12811.7				11.2	1.31734	1.35818	1.38392	1.41848	1.43871	1.38333	0.0431056				11.2	8753.79	9635.11	9982.17	9713.31	9998.83
	11.6	11329	12766.7	10473	10563.2	9741.54				11.6	1.41994	1.42136	1.41665	1.4961	1.4911	1.44903	0.0364583				11.6	10896.2	11216.7	12218.6	10752.8	13077.9				11.6	1.3149	1.38055	1.35971	1.42731	1.46861	1.39022	0.0533269				11.6	8940.41	9728.4	10274.3	10009.5	10579.2
	12	11618.9	12661.8	10537	10986	9632.29				12	1.45627	1.40968	1.42531	1.55598	1.47438	1.46432	0.0511391				12	10698.9	11157.8	12794.6	10852.6	13042.1				12	1.29109	1.37331	1.4238	1.44056	1.46459	1.39867	0.0615616				12	10404.2	9989.59	10608.5	10350.5	10878.5
	12.4	11705.8	12501.7	10436.2	10710.5	9698.05				12.4	1.46716	1.39186	1.41168	1.51697	1.48444	1.45442	0.0462964				12.4	10655.4	11070.8	12756.2	10926.9	12891				12.4	1.28584	1.36259	1.41953	1.45042	1.44762	1.3932	0.0622788				12.4	10702.7	10422.5	10839.2	10122.2	11575.9
	12.8	11478.7	12574.4	10585.1	10850.4	9625.42				12.8	1.43871	1.39995	1.43181	1.53678	1.47333	1.45612	0.0465853				12.8	10885	11359.3	12932.1	11074.6	13177				12.8	1.31354	1.3981	1.4391	1.47002	1.47973	1.4201	0.0604114				12.8	10885.8	10417.3	11702.4	10131.9	12017.7
	13.2	11380.2	12859	10572.1	10802.3	9715.09				13.2	1.42636	1.43164	1.43006	1.52997	1.48705	1.46102	0.0411203				13.2	10887.5	11346.5	13026.8	11136	13143.7				13.2	1.31385	1.39652	1.44964	1.47818	1.476	1.42284	0.0619305				13.2	10994	10889.6	12076.3	10382.7	12088.7
	13.6	11585.4	12561.2	10506.8	10786.7	9632.29				13.6	1.45208	1.39848	1.42123	1.52776	1.47438	1.45478	0.0447495				13.6	10780	11318.3	13003.8	11069.4	13179.5				13.6	1.30088	1.39306	1.44707	1.46934	1.48002	1.41807	0.0658299				13.6	11758	11542.1	12415.3	10571.7	12107.7
																					14	10844	11323.4	13042.2	11038.7	13189.8				14	1.3086	1.39369	1.45135	1.46526	1.48117	1.42001	0.0630487				14	11751.3	11523.3	12314.3	10577.6	12368.6
																					14.4	10854.2	11420.7	13016.6	11089.9	13256.3				14.4	1.30984	1.40566	1.4485	1.47206	1.48864	1.42494	0.06396				14.4	12384.1	11618	12431.4	11102.9	12993.9
																					14.8	10894.2	11242.1	13152.8	11003.5	13239				14.8	1.31466	1.38368	1.46366	1.46059	1.4867	1.42186	0.0638759				14.8	12553.1	11700	12592.7	11428	13319
																					15.2	10841.4	11441.2	13072.9	11118.1	13333.3				15.2	1.30829	1.40818	1.45477	1.4758	1.49729	1.42887	0.0671136				15.2	12757.1	11725.6	12695.1	11507.4	13398.4
																					15.6	10956.8	11513	13114	11184.8	13207.8				15.6	1.32221	1.41702	1.45934	1.48465	1.4832	1.43328	0.0606813				15.6	12672.3	11455.2	12575.8	11416.3	13307.3
																					16	10913.2	11479.7	13075.6	11148.9	13315.3				16	1.31696	1.41292	1.45506	1.47989	1.49527	1.43202	0.0639187				16	12685.3	11434.8	12619.3	11557.1	13448.1
																					16.4	10977.2	11390.1	13300.8	11151.5	13387				16.4	1.32468	1.4019	1.48013	1.48023	1.50332	1.43805	0.0662884				16.4	12725.1	11342.6	12483.6	11536.6	13427.6
																					16.8	10900.4	11500.2	13131.9	11177.1	13292.3				16.8	1.31541	1.41544	1.46133	1.48363	1.49268	1.4337	0.0649018				16.8	12685	11473.2	12565.5	11656.9	13547.9
																					17.2	10956.8	11513	13114	11184.8	13207.8				17.2	1.32221	1.41702	1.45934	1.48465	1.4832	1.43328	0.0606813				17.2	12703.1	11539.7	12655.1	11598	13489
																					17.6	11023.3	11515.6	13075.6	11230.8	13300				17.6	1.33024	1.41733	1.45506	1.49077	1.49355	1.43739	0.0603297				17.6	12718.3	11475.7	12662.8	11710.7	13601.7
																					18	11126.6	11516.4	13099.5	10642.8	13346.9				18	1.3427	1.41744	1.45773	1.41272	1.49882	1.42588	0.0519561				18	12693.8	11295.1	12413.1	11914.5	13805.5
																					18.4	11156.6	11546.4	13129.5	10672.8	13376.9				18.4	1.34632	1.42114	1.46106	1.4167	1.50219	1.42948	0.0518307				18.4	12686.7	11410.3	12395.2	11658.1	13549.1
																																									18.8	12645	11538.3	12466.9	11693.9	13584.9
																																									19.2	12693.7	11433.4	12656.3	11624.8	13515.8
																																									19.6	12696.2	11615.1	12645.4	11747.7	13638.7
[truncated: 40 more columns]

## Sheet: Fig3a
	FEM			Experiment
	Stiffness Ratio (ME/I)	Swelling Diameter			Stiffness Ratio (ME/I)		Swelling Diameter
		um			Average	Standard deviation	Average	Standard deviation
	0.15332	31.924					um	um
	0.1997	32.3878		Defatted	2.66	1.82	39.48	1.9
	0.70547	46.8512		0h	2.26	1.51	38.41	2.12
	1	60.2		3h	2.77	2.89	46.56	3.07
	1.6	50.5486		6h	1.67	0.58	49.58	3.41
	1.8	42.5446		12h	2.09	1.3	52.31	3.88
	2	39.6324		KCl - 5mM			46.75	2.71
	3	35.524		CaCl2 - 0 mM			48.66	3.04
	4	33.915		CaCl2 - 0.1 mM			44.13	2.61
	5	33.1152		CaCl2 - 1 mM			33.67	1.64
	7	32.4054		CaCl2 - 10 mM			32.44	1.75
	8	321036		CaCl2 - 100 mM			31.25	1.74

## Sheet: Fig3b
	ME/I=0.15		ME/I=1.6		ME/I=3.0
	Swelling Ratio	Strain energy density	Swelling Ratio	Strain energy density	Swelling Ratio	Strain energy density
		mJ/mm^3		mJ/mm^3		mJ/mm^3
	1	0	1	0	1	0
	1.00047	-1.08109e-13	1.0027	-5.4396e-13	1.00089	-8.48987e-13
	1.00093	-2.27495e-12	1.0054	-3.7365e-12	1.00179	-2.0834e-11
	1.0014	-1.20241e-11	1.0081	1.96102e-10	1.00268	1.45805e-10
	1.00187	1.97364e-11	1.0108	1.8593e-09	1.00357	1.66592e-09
	1.00233	2.57371e-10	1.0135	9.20875e-09	1.00447	8.04805e-09
	1.0028	1.08554e-09	1.0162	3.26178e-08	1.00536	2.73104e-08
	1.00327	3.28104e-09	1.0189	9.30009e-08	1.00625	7.49089e-08
	1.00373	8.21846e-09	1.0216	2.27425e-07	1.00715	1.77388e-07
	1.0042	1.81204e-08	1.0243	4.95798e-07	1.00804	3.76698e-07
	1.00467	3.62952e-08	1.027	9.87219e-07	1.00893	7.35357e-07
	1.00513	6.75465e-08	1.0297	1.83119e-06	1.00983	1.34232e-06
	1.0056	1.18589e-07	1.0324	3.20862e-06	1.01072	2.31948e-06
	1.00607	1.98288e-07	1.0351	5.3587e-06	1.01161	3.8291e-06
	1.00653	3.1821e-07	1.0378	8.59348e-06	1.01251	6.0823e-06
	1.007	4.93017e-07	1.0405	1.33092e-05	1.0134	9.34765e-06
	1.00747	7.41087e-07	1.0432	2.00025e-05	1.01429	1.39608e-05
	1.00793	1.08486e-06	1.0459	2.92821e-05	1.01519	2.03366e-05
	1.0084	1.55162e-06	1.0486	4.18892e-05	1.01608	2.89801e-05
	1.00887	2.17385e-06	1.0513	5.8708e-05	1.01697	4.04973e-05
	1.00933	2.99794e-06	1.054	8.10023e-05	1.01787	5.56123e-05
	1.0098	4.06035e-06	1.0567	0.000109773	1.01876	7.51815e-05
	1.01027	5.41427e-06	1.0594	0.000146483	1.01965	0.000100205
	1.01073	7.12109e-06	1.0621	0.000192824	1.02055	0.000131847
	1.0112	9.25033e-06	1.0648	0.000250717	1.02144	0.000171462
	1.01167	1.18814e-05	1.0675	0.00032237	1.02233	0.000220587
	1.01213	1.51036e-05	1.0702	0.00041027	1.02323	0.000280991
	1.0126	1.90174e-05	1.0729	0.000517235	1.02412	0.000354685
	1.01307	2.3735e-05	1.0756	0.000646433	1.02501	0.000443942
	1.01353	2.9381e-05	1.0783	0.000801403	1.02591	0.000551293
	1.014	3.60962e-05	1.081	0.000986148	1.0268	0.000679606
	1.01447	4.40336e-05	1.0837	0.00121	1.02769	0.000832067
	1.01493	5.33623e-05	1.0864	0.00146	1.02859	0.00101
	1.0154	6.42689e-05	1.0891	0.00176	1.02948	0.00122
	1.01587	7.69561e-05	1.0918	0.00211	1.03037	0.00147
	1.01633	9.1648e-05	1.0945	0.00251	1.03127	0.00176
	1.0168	0.000108587	1.0972	0.00298	1.03216	0.00209
	1.01727	0.000128037	1.0999	0.00352	1.03305	0.00248
	1.01773	0.000150281	1.1026	0.00414	1.03395	0.00292
	1.0182	0.000175625	1.1053	0.00487	1.03484	0.00343
	1.01867	0.000204405	1.108	0.00568	1.03573	0.00401
	1.01913	0.00023698	1.1107	0.00661	1.03663	0.00467
	1.0196	0.000273735	1.1134	0.00766	1.03752	0.00541
	1.02007	0.000315079	1.1161	0.00884	1.03841	0.00626
	1.02053	0.000361446	1.1188	0.01017	1.03931	0.00721
	1.021	0.000413315	1.1215	0.01167	1.0402	0.00827
	1.02147	0.000471183	1.1242	0.0133	1.04109	0.00946
	1.02193	0.000535585	1.1269	0.01511	1.04199	0.01079
	1.0224	0.000607079	1.1296	0.01714	1.04288	0.01227
	1.02287	0.000686264	1.1323	0.0194	1.04377	0.0139
	1.02333	0.000773771	1.135	0.02191	1.04467	0.01572
	1.0238	0.000870295	1.1377	0.02469	1.04556	0.01771
	1.02427	0.000976538	1.1404	0.02775	1.04645	0.01991
	1.02473	0.00109	1.1431	0.03112	1.04735	0.02232
	1.0252	0.00122	1.1458	0.03482	1.04824	0.02496
	1.02567	0.00136	1.1485	0.03887	1.04913	0.02784
	1.02613	0.00151	1.1512	0.0433	1.05003	0.03097
	1.0266	0.00168	1.1539	0.04814	1.05092	0.03437
	1.02707	0.00186	1.1566	0.0534	1.05181	0.03806
	1.02753	0.00206	1.1593	0.05912	1.05271	0.04204
	1.028	0.00227	1.162	0.06532	1.0536	0.04634
	1.02847	0.00251	1.1647	0.07203	1.05449	0.05097
	1.02893	0.00276	1.1674	0.07928	1.05539	0.05593
	1.0294	0.00303	1.1701	0.0871	1.05628	0.06125
	1.02987	0.00332	1.1728	0.09552	1.05717	0.06684
	1.03033	0.00364	1.1755	0.10455	1.05807	0.07266
	1.0308	0.00398	1.1782	0.11424	1.05896	0.07893
	1.03127	0.00434	1.1809	0.1246	1.05985	0.08562
	1.03173	0.00473	1.1836	0.13567	1.06075	0.09273
	1.0322	0.00515	1.1863	0.14748	1.06164	0.10026
	1.03267	0.0056	1.189	0.16006	1.06253	0.10823
	1.03313	0.00608	1.1917	0.17346	1.06343	0.11665
	1.0336	0.00659	1.1944	0.1877	1.06432	0.12552
	1.03407	0.00714	1.1971	0.20225	1.06521	0.13487
	1.03453	0.00772	1.1998	0.21787	1.06611	0.14471
	1.035	0.00834	1.2025	0.23452	1.067	0.15503
	1.03547	0.009	1.2052	0.25218	1.06789	0.16585
	1.03593	0.00967	1.2079	0.27139	1.06879	0.17759
	1.0364	0.01039	1.2106	0.2908	1.06968	0.18977
	1.03687	0.01116	1.2133	0.3107	1.07057	0.20239
	1.03733	0.01197	1.216	0.33201	1.07147	0.2155
	1.0378	0.01283	1.2187	0.35459	1.07236	0.22916
	1.03827	0.01373	1.2214	0.37842	1.07325	0.24339
	1.03873	0.01469	1.2241	0.4035	1.07415	0.2582
	1.0392	0.0157	1.2268	0.4298	1.07504	0.27361
	1.03967	0.01676	1.2295	0.45738	1.07593	0.28911
	1.04013	0.01787	1.2322	0.48631	1.07683	0.30464
	1.0406	0.01904	1.2349	0.51657	1.07772	0.32131
	1.04107	0.02026	1.2376	0.54819	1.07861	0.33882
	1.04153	0.02155	1.2403	0.58123	1.07951	0.35705
	1.042	0.0229	1.243	0.61574	1.0804	0.37599
	1.04247	0.02431	1.2457	0.65184	1.08129	0.39567
	1.04293	0.02578	1.2484	0.68945	1.08219	0.41609
	1.0434	0.02732	1.2511	0.72838	1.08308	0.43729
	1.04387	0.02892	1.2538	0.76878	1.08397	0.45927
	1.04433	0.0306	1.2565	0.81079	1.08487	0.48204
	1.0448	0.03234	1.2592	0.85447	1.08576	0.50563
	1.04527	0.03415	1.2619	0.89991	1.08665	0.53002
	1.04573	0.03603	1.2646	0.94714	1.08755	0.55526
	1.0462	0.03799	1.2673	0.99626	1.08844	0.58138
	1.04667	0.04001	1.27	1.04736	1.08933	0.60841
	1.04713	0.04211	1.2727	1.10398	1.09023	0.63635
	1.0476	0.04428	1.2754	1.16164	1.09112	0.66523
	1.04807	0.04654	1.2781	1.22049	1.09201	0.69505
	1.04853	0.04887	1.2808	1.28106	1.09291	0.72581
	1.049	0.05127	1.2835	1.34367	1.0938	0.75756
	1.04947	0.05376	1.2862	1.40846	1.09469	0.79034
	1.04993	0.05632	1.2889	1.47564	1.09559	0.82418
	1.0504	0.05896	1.2916	1.5453	1.09648	0.85906
	1.05087	0.06168	1.2943	1.61742	1.09737	0.89498
	1.05133	0.06448	1.297	1.69214	1.09827	0.93202
	1.0518	0.06736	1.2997	1.76961	1.09916	0.97023
	1.05227	0.07032	1.3024	1.85006	1.10005	1.00957
	1.05273	0.07336	1.3051	1.93359	1.10095	1.05011
	1.0532	0.07648	1.3078	2.02025	1.10184	1.09192
	1.05367	0.07968	1.3105	2.11008	1.10273	1.13476
	1.05413	0.08296	1.3132	2.20292	1.10363	1.1786
	1.0546	0.08632	1.3159	2.29722	1.10452	1.2206
	1.05507	0.08976	1.3186	2.4024	1.10541	1.24847
	1.05553	0.09328	1.3213	2.50918	1.10631	1.29602
	1.056	0.09688	1.324	2.61835	1.1072	1.34469
	1.05647	0.10056	1.3267	2.73054	1.10809	1.39462
	1.05693	0.10432	1.3294	2.84612	1.10899	1.44587
	1.0574	0.10815	1.3321	2.96534	1.10988	1.49843
	1.05787	0.11207	1.3348	3.08835	1.11077	1.55238
	1.05833	0.11606	1.3375	3.21523	1.11167	1.60782
	1.0588	0.12014	1.3402	3.34616	1.11256	1.66464
	1.05927	0.12429	1.3429	3.48123	1.11345	1.72277
	1.05973	0.12851	1.3456	3.6207	1.11435	1.78241
	1.0602	0.13282	1.3483	3.7647	1.11524	1.84357
	1.06067	0.1372	1.351	3.91341	1.11613	1.90617
	1.06113	0.14165	1.3537	4.06712	1.11703	1.97019
	1.0616	0.14618	1.3564	4.22572	1.11792	2.03559
	1.06207	0.15079	1.3591	4.38917	1.11881	2.10252
	1.06253	0.15547	1.3618	4.55741	1.11971	2.17246
	1.063	0.16022	1.3645	4.73062	1.1206	2.24736
	1.06347	0.16506	1.3672	4.90895	1.12149	2.32073
	1.06393	0.16997	1.3699	5.09375	1.12239	2.39469
	1.0644	0.17495	1.3726	5.288	1.12328	2.46986
	1.06487	0.18001	1.3753	5.45755	1.12417	2.54618
	1.06533	0.18513	1.378	5.65522	1.12507	2.62391
	1.0658	0.19032	1.3807	5.86773	1.12596	2.70335
	1.06627	0.19559	1.3834	6.08511	1.12685	2.78464
	1.06673	0.20093	1.3861	6.30798	1.12775	2.86769
	1.0672	0.20635	1.3888	6.53599	1.12864	2.95266
	1.06767	0.21184	1.3915	6.76654	1.12953	3.03948
	1.06813	0.2174	1.3942	7.00167	1.13043	3.12787
	1.0686	0.22302	1.3969	7.24777	1.13132	3.21788
	1.06907	0.2287	1.3996	7.50167	1.13221	3.3094
	1.06953	0.23445	1.4023	7.76318	1.13311	3.4025
	1.07	0.24028	1.405	8.03218	1.134	3.49734
	1.07047	0.24616	1.4077	8.3088	1.13489	3.59405
	1.07093	0.2521	1.4104	8.59251	1.13579	3.69276
	1.0714	0.25797	1.4131	8.88354	1.13668	3.79853
	1.07187	0.26408	1.4158	9.18204	1.13757	3.90649
	1.07233	0.27022	1.4185	9.48811	1.13847	4.0122
	1.0728	0.27641	1.4212	9.80199	1.13936	4.11776
	1.07327	0.28267	1.4239	10.124	1.14025	4.22458
	1.07373	0.289	1.4266	10.454	1.14115	4.33349
	1.0742	0.29537	1.4293	10.7914	1.14204	4.44452
	1.07467	0.30177	1.432	11.1387	1.14293	4.55708
	1.07513	0.30823	1.4347	11.497	1.14383	4.67091
	1.0756	0.31476	1.4374	11.8643	1.14472	4.78595
	1.07607	0.32135	1.4401	12.2923	1.14561	4.9021
	1.07653	0.32799	1.4428	12.7684	1.14651	5.01961
	1.077	0.33468	1.4455	13.2292	1.1474	5.13896
	1.07747	0.3414	1.4482	13.677	1.14829	5.25763
	1.07793	0.34819	1.4509	14.1274	1.14919	5.37078
	1.0784	0.35503	1.4536	14.5872	1.15008	5.49618
	1.07887	0.36192	1.4563	15.0539	1.15097	5.62424
	1.07933	0.36884	1.459	15.529	1.15187	5.75368
	1.0798	0.37579	1.4617	16.0146	1.15276	5.88442
	1.08027	0.38278	1.4644	16.5109	1.15365	6.01636
	1.08073	0.3898	1.4671	17.0166	1.15455	6.14948
	1.0812	0.39687	1.4698	17.5315	1.15544	6.28376
	1.08167	0.40399	1.4725	18.0564	1.15633	6.41914
	1.08213	0.41115	1.4752	18.5924	1.15723	6.55587
	1.0826	0.41834	1.4779	19.1402	1.15812	6.69418
	1.08307	0.42556	1.4806	19.7015	1.15901	6.83437
	1.08353	0.4328	1.4833	20.2788	1.15991	6.97673
	1.084	0.44008	1.486	20.8715	1.1608	7.12109
	1.08447	0.44739	1.4887	21.4779	1.16169	7.26702
	1.08493	0.45472	1.4914	22.0981	1.16259	7.41437
	1.0854	0.46208	1.4941	22.7322	1.16348	7.56306
	1.08587	0.46947	1.4968	23.3827	1.16437	7.71297
	1.08633	0.47688	1.4995	24.0494	1.16527	7.86407
	1.0868	0.48433	1.5022	24.7301	1.16616	8.01631
	1.08727	0.4918	1.5049	25.4277	1.16705	8.16972
	1.08773	0.49928	1.5076	26.1425	1.16795	8.32421
	1.0882	0.50677	1.5103	26.8754	1.16884	8.47967
	1.08867	0.51427	1.513	27.6231	1.16973	8.63622
	1.08913	0.52175	1.5157	28.3822	1.17063	8.79379
	1.0896	0.52911	1.5184	29.1507	1.17152	8.9524
	1.09007	0.52529	1.5211	29.9207	1.17241	9.11193
	1.09053	0.5288	1.5238	30.7004	1.17331	9.2724
	1.091	0.53633	1.5265	31.5005	1.1742	9.43385
	1.09147	0.54383	1.5292	32.3112	1.17509	9.59605
	1.09193	0.55131	1.5319	33.1264	1.17599	9.75897
	1.0924	0.55877	1.5346	33.94	1.17688	9.92296
	1.09287	0.56624	1.5373	34.7805	1.17777	10.0873
	1.09333	0.57369	1.54	35.6345	1.17867	10.2523
	1.0938	0.58113	1.5427	36.4991	1.17956	10.4178
	1.09427	0.58855	1.5454	37.3753	1.18045	10.5838
	1.09473	0.59596	1.5481	38.4431	1.18135	10.7507
	1.0952	0.60336	1.5508	39.7003	1.18224	10.9183
	1.09567	0.61072	1.5535	40.9455	1.18313	11.0863
	1.09613	0.61807	1.5562	42.1626	1.18403	11.2548
	1.0966	0.62539	1.5589	43.3563	1.18492	11.4236
	1.09707	0.63268	1.5616	44.5428	1.18581	11.5916
	1.09753	0.63993	1.5643	45.7304	1.18671	11.7572
	1.098	0.64716	1.567	46.9187	1.1876	11.92
	1.09847	0.65437	1.5697	48.0984	1.18849	12.052
	1.09893	0.66155	1.5724	49.2772	1.18939	11.7798
	1.0994	0.6687	1.5751	50.484	1.19028	11.9388
	1.09987	0.67579	1.5778	51.7012	1.19117	12.0966
	1.10033	0.68282	1.5805	52.9299	1.19207	12.2537
	1.1008	0.68979	1.5832	54.1624	1.19296	12.4109
	1.10127	0.69668	1.5859	55.3911	1.19385	12.5683
	1.10173	0.70351	1.5886	56.6214	1.19475	12.7258
	1.1022	0.71028	1.5913	57.8515	1.19564	12.8832
	1.10267	0.71699	1.594	59.0787	1.19653	13.0398
	1.10313	0.72364	1.5967	60.3028	1.19743	13.1954
	1.1036	0.73022	1.5994	61.5147	1.19832	13.3498
	1.10407	0.73673	1.6021	62.6541	1.19921	13.5026
	1.10453	0.74316	1.6048	63.8894	1.20011	13.6535
	1.105	0.74952	1.6075	65.1541	1.201	13.8027
	1.10547	0.75582	1.6102	66.4264	1.20189	13.9505
	1.10593	0.76202	1.6129	67.6972	1.20279	14.0969
	1.1064	0.76815	1.6156	68.9183	1.20368	14.242
	1.10687	0.7742	1.6183	70.1816	1.20457	14.3852
	1.10733	0.78018	1.621	71.478	1.20547	14.5265
	1.1078	0.78608	1.6237	72.781	1.20636	14.6652
	1.10827	0.79191	1.6264	74.0925	1.20725	14.7937
	1.10873	0.79766	1.6291	75.4059	1.20815	14.9152
	1.1092	0.80334	1.6318	76.7247	1.20904	15.0443
	1.10967	0.80895	1.6345	78.0467	1.20993	15.1749
	1.11013	0.8145	1.6372	79.3768	1.21083	15.3029
	1.1106	0.82002	1.6399	80.7188	1.21172	15.4288
	1.11107	0.82549	1.6426	82.0681	1.21261	15.5532
	1.11153	0.83093	1.6453	83.4236	1.21351	15.6761
	1.112	0.83631	1.648	84.7846	1.2144	15.7975
	1.11247	0.84164	1.6507	86.1454	1.21529	15.9169
	1.11293	0.84691	1.6534	87.5099	1.21619	16.0339
	1.1134	0.85211	1.6561	88.8864	1.21708	16.1485
	1.11387	0.85722	1.6588	90.2724	1.21797	16.2618
	1.11433	0.86221	1.6615	91.6629	1.21887	16.3743
	1.1148	0.86704	1.6642	93.0563	1.21976	16.4854
	1.11527	0.87171	1.6669	94.451	1.22065	16.5949
	1.11573	0.87626	1.6696	95.8438	1.22155	16.7026
	1.1162	0.8807	1.6723	97.2306	1.22244	16.8085
	1.11667	0.88504	1.675	98.6179	1.22333	16.9129
	1.11713	0.88927	1.6777	100.003	1.22423	17.0158
	1.1176	0.8934	1.6804	101.386	1.22512	17.1164
	1.11807	0.89745	1.6831	102.763	1.22601	17.2145
	1.11853	0.9014	1.6858	104.131	1.22691	17.3101
	1.119	0.90527	1.6885	105.491	1.2278	17.4031
	1.11947	0.90905	1.6912	106.833	1.22869	17.4925
	1.11993	0.91272	1.6939	108.158	1.22959	17.5781
	1.1204	0.91625	1.6966	109.463	1.23048	17.6602
	1.12087	0.91965	1.6993	110.748	1.23137	17.7387
	1.12133	0.92293	1.702	112	1.23227	17.8143
	1.1218	0.92607	1.7047	113.091	1.23316	17.8871
	1.12227	0.92902	1.7074	114.269	1.23405	17.9574
	1.12273	0.9318	1.7101	115.511	1.23495	18.0252
	1.1232	0.93443	1.7128	116.744	1.23584	18.0904
	1.12367	0.93694	1.7155	117.976	1.23673	18.1531
	1.12413	0.93936	1.7182	119.21	1.23763	18.214
	1.1246	0.94167	1.7209	120.441	1.23852	18.273
	1.12507	0.94391	1.7236	121.672	1.23941	18.3295
	1.12553	0.94609	1.7263	122.898	1.24031	18.3833
	1.126	0.94819	1.729	124.102	1.2412	18.4343
	1.12647	0.95021	1.7317	125.289	1.24209	18.482
	1.12693	0.95213	1.7344	126.458	1.24299	18.5264
	1.1274	0.95395	1.7371	127.607	1.24388	18.5678
	1.12787	0.95569	1.7398	128.742	1.24477	18.6062
	1.12833	0.95735	1.7425	129.854	1.24567	18.6422
	1.1288	0.95892	1.7452	130.957	1.24656	18.6751
	1.12927	0.96036	1.7479	132.041	1.24745	18.7056
	1.12973	0.96168	1.7506	133.109	1.24835	18.7331
	1.1302	0.9629	1.7533	134.151	1.24924	18.7582
	1.13067	0.96405	1.756	135.167	1.25013	18.7814
	1.13113	0.96514	1.7587	136.155	1.25103	18.8023
	1.1316	0.96616	1.7614	137.134	1.25192	18.8218
	1.13207	0.96714	1.7641	138.094	1.25281	18.8395
	1.13253	0.96805	1.7668	139.033	1.25371	18.8551
	1.133	0.9689	1.7695	139.949	1.2546	18.8697
	1.13347	0.96971	1.7722	140.844	1.25549	18.8839
	1.13393	0.97047	1.7749	141.721	1.25639	18.8981
	1.1344	0.9712	1.7776	142.581	1.25728	18.9119
	1.13487	0.9719	1.7803	143.407	1.25817	18.9249
	1.13533	0.97257	1.783	144.211	1.25907	18.9367
	1.1358	0.97321	1.7857	144.985	1.25996	18.9478
	1.13627	0.97381	1.7884	145.726	1.26085	18.9579
	1.13673	0.97439	1.7911	146.428	1.26175	18.9664
	1.1372	0.97494	1.7938	147.105	1.26264	18.9735
	1.13767	0.97546	1.7965	147.746	1.26353	18.9796
	1.13813	0.97594	1.7992	148.336	1.26443	18.9848
	1.1386	0.97638	1.8019	148.885	1.26532	18.9892
	1.13907	0.97678	1.8046	149.39	1.26621	18.9926
	1.13953	0.97714	1.8073	149.836	1.26711	18.9953
	1.14	0.97746	1.81	150.231	1.268	18.9972

## Sheet: SI Fig4
	standized absorbance value
wavenumer	defatted	0 h	3 h	6 h	12 h
4000	-0.94437	-0.99876	-1.04221	-0.95006	-1.02218
3999	-0.94039	-0.99876	-1.04221	-0.95006	-1.02218
3998	-0.93746	-0.99695	-1.04458	-0.94915	-1.02218
3997	-0.93344	-0.99695	-1.04222	-0.94915	-1.02218
3996	-0.93148	-0.99695	-1.03977	-0.94915	-1.02218
3995	-0.93148	-0.99509	-1.03977	-0.94823	-1.02218
3994	-0.92846	-0.99509	-1.03977	-0.94823	-1.02016
3993	-0.92543	-0.99328	-1.03977	-0.94823	-1.0182
3992	-0.92337	-0.99328	-1.03977	-0.94823	-1.0182
3991	-0.92028	-0.99328	-1.03977	-0.9473	-1.0182
3990	-0.91825	-0.99328	-1.0374	-0.94638	-1.01211
3989	-0.91825	-0.99328	-1.0374	-0.94638	-1.01211
3988	-0.91825	-0.99142	-1.0374	-0.94638	-1.01211
3987	-0.92022	-0.99142	-1.0374	-0.94455	-1.01211
3986	-0.9243	-0.99142	-1.0374	-0.94455	-1.01211
3985	-0.92832	-0.99142	-1.0374	-0.94361	-1.01211
3984	-0.93135	-0.99142	-1.03504	-0.94269	-1.01211
3983	-0.93337	-0.99142	-1.03504	-0.94269	-1.01407
3982	-0.93533	-0.99142	-1.03504	-0.94178	-1.01407
3981	-0.93533	-0.98957	-1.03022	-0.94178	-1.01609
3980	-0.93533	-0.99138	-1.03022	-0.93992	-1.0182
3979	-0.93231	-0.99138	-1.02786	-0.93901	-1.02016
3978	-0.93231	-0.99138	-1.02549	-0.93901	-1.02016
3977	-0.93241	-0.99138	-1.02305	-0.93901	-1.02016
3976	-0.93145	-0.99138	-1.02069	-0.93901	-1.02016
3975	-0.93251	-0.99138	-1.02069	-0.93993	-1.02016
3974	-0.93055	-0.98957	-1.01824	-0.93993	-1.02016
3973	-0.93055	-0.98957	-1.01588	-0.93993	-1.01814
3972	-0.92859	-0.98957	-1.01588	-0.94087	-1.01814
3971	-0.92653	-0.98771	-1.01588	-0.94179	-1.01402
3970	-0.9245	-0.98771	-1.01588	-0.94179	-1.01206
3969	-0.9235	-0.98771	-1.01352	-0.9427	-1.01004
3968	-0.92241	-0.98404	-1.01352	-0.94362	-1.00592
3967	-0.92241	-0.98404	-1.01352	-0.94362	-1.00592
3966	-0.92437	-0.98404	-1.01352	-0.94362	-1.00395
3965	-0.92533	-0.98403	-1.01352	-0.94453	-0.99983
3964	-0.92729	-0.98403	-1.01589	-0.94453	-0.99983
3963	-0.92925	-0.98403	-1.01589	-0.94453	-0.99983
3962	-0.92925	-0.98403	-1.01589	-0.94453	-0.99983
3961	-0.92925	-0.98403	-1.01589	-0.94453	-0.99571
3960	-0.92829	-0.98217	-1.01589	-0.94361	-0.99571
3959	-0.92623	-0.98217	-1.01353	-0.94361	-0.99772
3958	-0.92327	-0.98217	-1.01353	-0.94176	-0.99969
3957	-0.92131	-0.98217	-1.01353	-0.94084	-0.99969
3956	-0.91935	-0.98217	-1.01353	-0.94084	-0.99969
3955	-0.91835	-0.98217	-1.01353	-0.93993	-0.99969
3954	-0.91835	-0.98213	-1.01353	-0.939	-0.99969
3953	-0.91835	-0.98213	-1.01353	-0.939	-0.99969
3952	-0.91935	-0.98027	-1.01589	-0.93808	-0.99969
3951	-0.91928	-0.97842	-1.01589	-0.93716	-1.00179
3950	-0.91822	-0.97842	-1.01589	-0.93716	-1.00179
3949	-0.91816	-0.97842	-1.01589	-0.93716	-1.00179
3948	-0.91709	-0.97842	-1.01589	-0.93716	-1.00381
3947	-0.91613	-0.97656	-1.01589	-0.93716	-1.00381
3946	-0.91407	-0.97656	-1.01825	-0.93716	-1.00381
3945	-0.9131	-0.97842	-1.01825	-0.93716	-1.00381
3944	-0.91221	-0.97842	-1.01588	-0.93716	-1.00381
3943	-0.91025	-0.97842	-1.01824	-0.93808	-1.00592
3942	-0.91034	-0.97842	-1.01824	-0.93808	-1.00592
3941	-0.9124	-0.97842	-1.01824	-0.93808	-1.00381
3940	-0.91453	-0.97842	-1.01824	-0.93808	-1.00583
3939	-0.91649	-0.98028	-1.01824	-0.93715	-1.00583
3938	-0.91755	-0.98028	-1.01824	-0.93715	-1.00583
3937	-0.91852	-0.98028	-1.01824	-0.93715	-1.00583
3936	-0.91948	-0.98028	-1.01824	-0.93715	-1.00583
3935	-0.91839	-0.98028	-1.01342	-0.93715	-1.00583
3934	-0.91739	-0.98028	-1.01106	-0.93621	-1.00583
3933	-0.9154	-0.97842	-1.01106	-0.93621	-1.00784
3932	-0.91536	-0.97842	-1.01106	-0.93621	-1.00981
3931	-0.91746	-0.97842	-1.0087	-0.93528	-1.00981
3930	-0.91656	-0.97657	-1.0087	-0.93436	-1.00981
3929	-0.91762	-0.97657	-1.0087	-0.93436	-1.00981
3928	-0.91868	-0.97471	-1.0087	-0.93436	-1.01388
3927	-0.92065	-0.9729	-1.0039	-0.93436	-1.01388
3926	-0.92068	-0.9729	-1.0039	-0.93343	-1.01388
3925	-0.92068	-0.9729	-1.0039	-0.93435	-1.01388
3924	-0.91865	-0.9729	-1.0039	-0.93526	-1.01192
3923	-0.91662	-0.9729	-1.00626	-0.93619	-1.01402
3922	-0.9135	-0.97109	-1.00871	-0.93619	-1.01402
3921	-0.90941	-0.97109	-1.01107	-0.93619	-1.00995
3920	-0.90543	-0.97294	-1.01107	-0.93803	-1.00995
3919	-0.9024	-0.97294	-1.01107	-0.93803	-1.00793
3918	-0.89838	-0.97294	-1.01107	-0.93803	-1.00597
3917	-0.89546	-0.97294	-1.01107	-0.93803	-1.00199
3916	-0.89652	-0.97294	-1.01107	-0.93894	-1.00199
3915	-0.89765	-0.97294	-1.01107	-0.93894	-0.9959
3914	-0.89871	-0.97109	-1.00862	-0.93894	-0.9959
3913	-0.90084	-0.97109	-1.00862	-0.93894	-0.99393
3912	-0.90286	-0.9729	-1.00862	-0.93711	-0.99393
3911	-0.90383	-0.9729	-1.00382	-0.93617	-0.99393
3910	-0.90479	-0.97105	-1.00382	-0.93617	-0.99393
3909	-0.90463	-0.97105	-1.00382	-0.93432	-0.99604
3908	-0.90446	-0.97105	-0.999	-0.9334	-0.99604
3907	-0.9042	-0.96919	-0.999	-0.93155	-0.99604
3906	-0.90696	-0.96919	-0.9942	-0.93061	-0.99604
3905	-0.90776	-0.96919	-0.9942	-0.92878	-1.00016
3904	-0.90759	-0.96734	-0.99183	-0.92785	-1.00016
3903	-0.90955	-0.96548	-0.98938	-0.92693	-1.00016
3902	-0.91161	-0.96548	-0.98938	-0.92599	-1.00016
3901	-0.91178	-0.96367	-0.98937	-0.92507	-1.00414
3900	-0.90998	-0.96367	-0.98937	-0.92416	-1.00414
3899	-0.90812	-0.96182	-0.98937	-0.92324	-1.00204
3898	-0.90636	-0.95815	-0.987	-0.92324	-1.004
3897	-0.90456	-0.95815	-0.987	-0.92324	-1.004
3896	-0.9027	-0.95815	-0.987	-0.92326	-1.0019
3895	-0.9028	-0.95629	-0.987	-0.92326	-1.0019
3894	-0.9028	-0.95629	-0.987	-0.92326	-1.00386
3893	-0.90379	-0.95448	-0.98936	-0.92234	-1.00176
3892	-0.90582	-0.95448	-0.98936	-0.92328	-1.00176
3891	-0.90576	-0.95448	-0.98936	-0.92328	-1.00176
3890	-0.90469	-0.95448	-0.987	-0.92328	-1.00372
3889	-0.90363	-0.95629	-0.987	-0.92328	-1.00372
3888	-0.90257	-0.95629	-0.98937	-0.92328	-1.00372
3887	-0.90147	-0.95815	-0.98937	-0.92422	-1.00162
3886	-0.89941	-0.95815	-0.98937	-0.92422	-1.00162
3885	-0.89841	-0.96182	-0.99182	-0.92422	-1.00162
3884	-0.89848	-0.96367	-0.99419	-0.92422	-1.00162
3883	-0.89944	-0.96553	-0.99419	-0.92514	-1.00358
3882	-0.90051	-0.9692	-0.99899	-0.92514	-1.00358
3881	-0.89855	-0.97105	-0.99899	-0.92514	-0.99946
3880	-0.89659	-0.97292	-1.00144	-0.92514	-0.99946
3879	-0.89569	-0.97473	-1.00144	-0.92514	-0.99946
3878	-0.89373	-0.97659	-1.00625	-0.92514	-0.99946
3877	-0.89167	-0.97844	-1.00625	-0.92514	-0.99946
3876	-0.8906	-0.98211	-1.00625	-0.9233	-0.99744
3875	-0.89051	-0.98211	-1.01105	-0.9233	-0.99744
3874	-0.89137	-0.98211	-1.00869	-0.9233	-0.99955
3873	-0.89227	-0.9803	-1.00869	-0.92145	-0.99955
3872	-0.89317	-0.97845	-1.00869	-0.92145	-0.99955
3871	-0.89397	-0.97845	-1.00632	-0.92145	-1.00165
3870	-0.89496	-0.97845	-1.00632	-0.91868	-1.00578
3869	-0.89496	-0.97473	-0.99914	-0.91868	-1.00578
3868	-0.89496	-0.97292	-0.99914	-0.91868	-1.0099
3867	-0.89503	-0.97107	-0.99677	-0.91683	-1.0099
3866	-0.89509	-0.96921	-0.99433	-0.91683	-1.00995
3865	-0.89516	-0.96921	-0.99196	-0.91683	-1.01206
3864	-0.89423	-0.96554	-0.98951	-0.91683	-1.01407
3863	-0.89333	-0.96369	-0.98951	-0.91683	-1.01618
3862	-0.89134	-0.96183	-0.98234	-0.91775	-1.0182
3861	-0.89028	-0.96183	-0.98234	-0.91775	-1.01623
3860	-0.89011	-0.95997	-0.97989	-0.91775	-1.01623
3859	-0.89197	-0.96178	-0.97989	-0.91868	-1.01623
3858	-0.89586	-0.96178	-0.97989	-0.9196	-1.01623
3857	-0.90174	-0.96178	-0.97989	-0.92054	-1.01623
3856	-0.90965	-0.96178	-0.97989	-0.92145	-1.01623
3855	-0.91666	-0.95992	-0.98225	-0.92237	-1.01412
3854	-0.92377	-0.96177	-0.98225	-0.9233	-1.01412
3853	-0.92593	-0.96177	-0.98225	-0.92422	-1.01211
3852	-0.92314	-0.96177	-0.98225	-0.92516	-1.00798
3851	-0.91925	-0.96362	-0.9847	-0.92607	-1.00798
3850	-0.91038	-0.96362	-0.9847	-0.92793	-1.00597
3849	-0.90147	-0.96548	-0.9847	-0.92885	-1.00185
3848	-0.8925	-0.96548	-0.9847	-0.92885	-1.00185
3847	-0.88452	-0.96367	-0.98714	-0.93161	-0.99983
3846	-0.88153	-0.96738	-0.98714	-0.93161	-0.99374
3845	-0.88057	-0.96738	-0.98714	-0.93253	-0.99374
3844	-0.88256	-0.96557	-0.98714	-0.93253	-0.98976
3843	-0.88465	-0.96557	-0.9895	-0.93345	-0.98976
3842	-0.88971	-0.96743	-0.99195	-0.93345	-0.98779
3841	-0.89572	-0.96743	-0.99195	-0.93345	-0.98381
3840	-0.89967	-0.96743	-0.99195	-0.93345	-0.98381
3839	-0.90267	-0.96743	-0.99195	-0.93345	-0.98184
3838	-0.90366	-0.96743	-0.99431	-0.93345	-0.97988
3837	-0.90373	-0.96743	-0.99668	-0.9316	-0.97988
3836	-0.9028	-0.96743	-0.99668	-0.9316	-0.97576
3835	-0.90187	-0.96743	-0.99423	-0.9316	-0.97379
3834	-0.89994	-0.96743	-0.99423	-0.92974	-0.97581
3833	-0.89499	-0.96929	-0.99423	-0.92974	-0.97581
3832	-0.89203	-0.96929	-0.99415	-0.93065	-0.9737
3831	-0.88807	-0.9711	-0.99179	-0.93065	-0.9737
3830	-0.88601	-0.9711	-0.98934	-0.92973	-0.97572
3829	-0.88299	-0.9711	-0.98697	-0.93067	-0.97361
3828	-0.88193	-0.9711	-0.98697	-0.93158	-0.97361
3827	-0.87983	-0.97291	-0.98452	-0.9325	-0.97361
3826	-0.87771	-0.97105	-0.98216	-0.93435	-0.97361
3825	-0.87758	-0.97292	-0.98216	-0.93435	-0.97563
3824	-0.87851	-0.97292	-0.97743	-0.93526	-0.97563
3823	-0.87838	-0.97292	-0.97743	-0.9362	-0.97759
3822	-0.87831	-0.9711	-0.97507	-0.93712	-0.9797
3821	-0.87824	-0.9711	-0.97507	-0.93712	-0.98172
3820	-0.88127	-0.96925	-0.97271	-0.93712	-0.98382
3819	-0.88233	-0.96925	-0.97508	-0.93897	-0.98382
3818	-0.88542	-0.96739	-0.97753	-0.93988	-0.98382
3817	-0.88555	-0.96558	-0.97517	-0.93988	-0.98593
3816	-0.88462	-0.96372	-0.97517	-0.93987	-0.98789
3815	-0.88671	-0.96372	-0.97754	-0.93895	-0.98789
3814	-0.88578	-0.9619	-0.97754	-0.93802	-0.99
3813	-0.88681	-0.9619	-0.97998	-0.93802	-0.99
3812	-0.88582	-0.96004	-0.97998	-0.93617	-0.98798
3811	-0.88784	-0.96004	-0.97998	-0.93617	-0.98588
3810	-0.88874	-0.96004	-0.97998	-0.9334	-0.98588
3809	-0.88874	-0.95818	-0.98243	-0.9334	-0.98588
3808	-0.88768	-0.95818	-0.98479	-0.93156	-0.98588
3807	-0.88562	-0.95999	-0.98242	-0.93062	-0.98377
3806	-0.88366	-0.95813	-0.98242	-0.9297	-0.98176
3805	-0.87954	-0.95813	-0.98487	-0.92785	-0.98176
3804	-0.87552	-0.95813	-0.98486	-0.92785	-0.97763
3803	-0.87246	-0.9618	-0.98486	-0.92693	-0.97763
3802	-0.8705	-0.9618	-0.98731	-0.926	-0.97553
3801	-0.87043	-0.9618	-0.98731	-0.926	-0.97351
3800	-0.86947	-0.96546	-0.99448	-0.926	-0.97351
3799	-0.86851	-0.96546	-0.99448	-0.926	-0.97135
3798	-0.8695	-0.96546	-0.99448	-0.92691	-0.97135
3797	-0.8706	-0.96545	-0.99685	-0.92691	-0.97135
3796	-0.87276	-0.96545	-1.00158	-0.92691	-0.97332
3795	-0.87286	-0.96911	-1.00158	-0.92782	-0.97121
3794	-0.87392	-0.96911	-1.00395	-0.92782	-0.97318
3793	-0.87498	-0.97097	-1.00632	-0.92782	-0.97318
3792	-0.87505	-0.97102	-1.00632	-0.92965	-0.97318
3791	-0.87502	-0.97102	-1.00869	-0.92965	-0.97514
3790	-0.87498	-0.97102	-1.00624	-0.92965	-0.97716
3789	-0.87595	-0.97287	-1.00624	-0.92965	-0.97716
3788	-0.87691	-0.97287	-1.00624	-0.93056	-0.97716
3787	-0.87788	-0.97287	-1.00616	-0.93056	-0.97918
3786	-0.87884	-0.97287	-1.00616	-0.93148	-0.98128
3785	-0.87884	-0.97102	-1.00371	-0.93148	-0.98128
3784	-0.8809	-0.96921	-1.00371	-0.93055	-0.9833
3783	-0.88296	-0.96921	-1.00135	-0.93055	-0.9833
3782	-0.88199	-0.96921	-0.99654	-0.93055	-0.98541
3781	-0.88103	-0.96921	-0.99654	-0.93055	-0.98344
3780	-0.88106	-0.96921	-0.99654	-0.93055	-0.98344
3779	-0.8801	-0.96735	-0.99654	-0.93055	-0.98344
3778	-0.87611	-0.96735	-0.99654	-0.92961	-0.98344
3777	-0.87309	-0.96735	-0.99654	-0.92961	-0.98344
3776	-0.87106	-0.96735	-0.99899	-0.9287	-0.98148
3775	-0.86804	-0.9655	-0.99899	-0.92684	-0.98148
3774	-0.86697	-0.9655	-1.00135	-0.92684	-0.98148
3773	-0.86797	-0.9655	-1.00135	-0.92684	-0.98148
3772	-0.86897	-0.9655	-1.00135	-0.92593	-0.97951
3771	-0.87093	-0.9655	-1.00135	-0.92408	-0.97951
3770	-0.87192	-0.96369	-1.00135	-0.92316	-0.97951
3769	-0.87192	-0.96369	-1.00135	-0.92316	-0.97544
3768	-0.87389	-0.96184	-1.00135	-0.92316	-0.97544
3767	-0.87595	-0.96184	-1.00135	-0.92224	-0.97544
3766	-0.87694	-0.96184	-0.99899	-0.92224	-0.97347
3765	-0.87897	-0.95817	-0.99417	-0.92224	-0.97347
3764	-0.88199	-0.95632	-0.9918	-0.92318	-0.97347
3763	-0.88196	-0.95632	-0.98936	-0.92318	-0.97361
3762	-0.88292	-0.95447	-0.98462	-0.9232	-0.97361
3761	-0.88289	-0.95447	-0.98225	-0.9232	-0.97361
3760	-0.88273	-0.95443	-0.97988	-0.92322	-0.97366
3759	-0.88153	-0.95443	-0.97507	-0.92415	-0.97577
3758	-0.88134	-0.95257	-0.9727	-0.92324	-0.9738
3757	-0.88313	-0.95443	-0.96796	-0.92418	-0.97394
3756	-0.88895	-0.95258	-0.9704	-0.92511	-0.97394
3755	-0.89676	-0.95444	-0.96803	-0.92605	-0.97198
3754	-0.90467	-0.95625	-0.96566	-0.92515	-0.97212
3753	-0.91261	-0.95626	-0.96329	-0.92609	-0.97217
3752	-0.91656	-0.95626	-0.96329	-0.92609	-0.97231
3751	-0.91969	-0.9563	-0.96574	-0.92611	-0.97034
3750	-0.91985	-0.95816	-0.96574	-0.92611	-0.96838
3749	-0.91603	-0.95816	-0.96819	-0.92702	-0.97039
3748	-0.91423	-0.95635	-0.97056	-0.92702	-0.96641
3747	-0.91144	-0.95635	-0.97537	-0.92516	-0.96445
3746	-0.90861	-0.95634	-0.97537	-0.92423	-0.96234
3745	-0.90871	-0.95634	-0.97538	-0.92329	-0.96024
3744	-0.90775	-0.95453	-0.97775	-0.92235	-0.96024
3743	-0.90878	-0.95267	-0.97776	-0.92142	-0.95813
3742	-0.90868	-0.95267	-0.98249	-0.92048	-0.95602
3741	-0.90646	-0.95081	-0.98486	-0.91955	-0.95799
3740	-0.90317	-0.95081	-0.98732	-0.91861	-0.95785
3739	-0.89991	-0.95081	-0.98969	-0.91676	-0.95771
3738	-0.89766	-0.95081	-0.98969	-0.91583	-0.95968
3737	-0.89746	-0.95081	-0.99205	-0.91489	-0.95954
3736	-0.89829	-0.95267	-0.99442	-0.91395	-0.9615
3735	-0.90028	-0.95453	-0.99442	-0.9121	-0.96333
3734	-0.90244	-0.95634	-0.99679	-0.9121	-0.96529
3733	-0.90367	-0.9582	-0.99924	-0.91116	-0.97124
3732	-0.90287	-0.96005	-1.00161	-0.91116	-0.97321
3731	-0.90008	-0.96005	-1.00161	-0.91116	-0.97714
3730	-0.89516	-0.9619	-1.00397	-0.90931	-0.9791
3729	-0.88818	-0.96376	-1.00878	-0.90931	-0.98107
3728	-0.8821	-0.96743	-1.00878	-0.90931	-0.98303
3727	-0.87698	-0.96928	-1.01351	-0.90931	-0.98289
3726	-0.87393	-0.96928	-1.01596	-0.90931	-0.98486
3725	-0.87386	-0.97294	-1.01833	-0.91022	-0.98486
3724	-0.87383	-0.97108	-1.01833	-0.91116	-0.98486
3723	-0.87496	-0.97108	-1.02069	-0.91116	-0.98284
3722	-0.87815	-0.97103	-1.02069	-0.91116	-0.98284
3721	-0.87831	-0.97103	-1.01832	-0.91116	-0.98088
3720	-0.87947	-0.97103	-1.01832	-0.91208	-0.98088
3719	-0.87957	-0.96732	-1.01832	-0.91301	-0.97891
3718	-0.8806	-0.96732	-1.0135	-0.9121	-0.97484
3717	-0.88063	-0.96732	-1.0135	-0.91395	-0.97484
3716	-0.88156	-0.96361	-1.0135	-0.91395	-0.97498
3715	-0.88353	-0.9618	-1.00869	-0.91487	-0.97301
3714	-0.88542	-0.95994	-1.00869	-0.91487	-0.97105
3713	-0.88638	-0.95994	-1.00869	-0.91396	-0.97105
3712	-0.88735	-0.95994	-1.00387	-0.91396	-0.96496
3711	-0.88642	-0.95994	-1.00387	-0.91304	-0.96496
3710	-0.88552	-0.95813	-1.00387	-0.91119	-0.963
3709	-0.88665	-0.95813	-1.00387	-0.91119	-0.963
3708	-0.88771	-0.95999	-1.00624	-0.91028	-0.95691
3707	-0.88887	-0.95999	-1.00624	-0.90843	-0.95691
3706	-0.8909	-0.96184	-1.00861	-0.90751	-0.95082
3705	-0.89396	-0.96184	-1.01097	-0.90657	-0.95082
3704	-0.89698	-0.9655	-1.01334	-0.9038	-0.9488
3703	-0.89698	-0.9655	-1.01578	-0.90289	-0.94473
3702	-0.89396	-0.96735	-1.01578	-0.90195	-0.94271
3701	-0.89083	-0.96549	-1.01815	-0.90104	-0.94075
3700	-0.88681	-0.96549	-1.01579	-0.89918	-0.94075
3699	-0.88077	-0.96549	-1.01579	-0.89918	-0.94075
3698	-0.87558	-0.96363	-1.01098	-0.90009	-0.93878
3697	-0.8715	-0.96363	-1.01098	-0.90009	-0.93878
3696	-0.87239	-0.96363	-1.00862	-0.90009	-0.93878
3695	-0.87535	-0.96544	-1.00625	-0.90009	-0.93878
3694	-0.88027	-0.96544	-1.00388	-0.90101	-0.94291
3693	-0.88419	-0.96544	-0.9967	-0.90101	-0.94291
3692	-0.88821	-0.96178	-0.99434	-0.90101	-0.94291
3691	-0.89526	-0.96178	-0.99434	-0.90009	-0.94703
3690	-0.89928	-0.96178	-0.98961	-0.90009	-0.94703
3689	-0.89832	-0.95993	-0.98479	-0.89916	-0.94703
3688	-0.89635	-0.95993	-0.98479	-0.89824	-0.94703
3687	-0.89446	-0.95808	-0.98242	-0.89639	-0.94703
3686	-0.8915	-0.95994	-0.98242	-0.89547	-0.94712
3685	-0.89057	-0.95627	-0.97525	-0.89362	-0.94712
3684	-0.88861	-0.95442	-0.97525	-0.89086	-0.94712
3683	-0.88954	-0.95257	-0.97525	-0.88901	-0.9451
3682	-0.8936	-0.95071	-0.97288	-0.88624	-0.94313
3681	-0.90067	-0.94705	-0.97043	-0.88441	-0.94524
3680	-0.90868	-0.9452	-0.97043	-0.88256	-0.94322
3679	-0.91463	-0.93967	-0.96806	-0.88071	-0.94126
3678	-0.91955	-0.93782	-0.96562	-0.87703	-0.93929
3677	-0.92144	-0.93416	-0.96325	-0.87612	-0.93929
3676	-0.92035	-0.92864	-0.9608	-0.87427	-0.93943
3675	-0.91311	-0.92678	-0.95843	-0.87151	-0.93943
3674	-0.90384	-0.92311	-0.95599	-0.86966	-0.93747
3673	-0.89463	-0.91944	-0.95126	-0.86598	-0.93747
3672	-0.88656	-0.91758	-0.95126	-0.86321	-0.93334
3671	-0.87954	-0.91391	-0.94881	-0.86138	-0.93138
3670	-0.8726	-0.91024	-0.94408	-0.85861	-0.93138
3669	-0.86775	-0.91024	-0.94408	-0.85491	-0.92927
3668	-0.86495	-0.90842	-0.93928	-0.85214	-0.92515
3667	-0.86322	-0.90656	-0.93692	-0.84938	-0.92304
3666	-0.86239	-0.90289	-0.93455	-0.84478	-0.92103
3665	-0.8605	-0.90103	-0.93219	-0.84107	-0.91892
3664	-0.8596	-0.89922	-0.92738	-0.83739	-0.9148
3663	-0.85966	-0.89551	-0.92502	-0.8337	-0.91068
3662	-0.8576	-0.89184	-0.92502	-0.83185	-0.90655
3661	-0.85661	-0.88998	-0.91784	-0.82816	-0.90655
3660	-0.85554	-0.88631	-0.91548	-0.82539	-0.90047
3659	-0.85348	-0.88265	-0.91067	-0.82171	-0.89845
3658	-0.85339	-0.87894	-0.90831	-0.818	-0.89438
3657	-0.85222	-0.87527	-0.90113	-0.81524	-0.89236
3656	-0.85312	-0.87161	-0.90113	-0.81246	-0.88829
3655	-0.85698	-0.86609	-0.89396	-0.8097	-0.88431
3654	-0.85984	-0.86242	-0.89151	-0.80693	-0.8822
3653	-0.86263	-0.86057	-0.88678	-0.80325	-0.88024
3652	-0.86745	-0.85691	-0.88197	-0.79955	-0.87625
3651	-0.86934	-0.85324	-0.87716	-0.79678	-0.87415
3650	-0.87024	-0.85138	-0.8748	-0.79216	-0.87415
3649	-0.86925	-0.84957	-0.86762	-0.78754	-0.86806
3648	-0.86426	-0.84771	-0.86518	-0.78386	-0.86595
3647	-0.85838	-0.84405	-0.86282	-0.77925	-0.86197
3646	-0.84847	-0.84219	-0.85801	-0.77463	-0.85987
3645	-0.83957	-0.84219	-0.85565	-0.77002	-0.85378
3644	-0.82966	-0.84033	-0.8532	-0.76542	-0.84966
3643	-0.82175	-0.83852	-0.84847	-0.7608	-0.84357
3642	-0.81491	-0.83666	-0.84603	-0.7562	-0.8395
3641	-0.80999	-0.83666	-0.84367	-0.75159	-0.83537
3640	-0.80909	-0.83294	-0.84122	-0.74514	-0.82929
3639	-0.80813	-0.82927	-0.83649	-0.74054	-0.82516
3638	-0.80716	-0.82742	-0.83404	-0.73501	-0.82118
3637	-0.80816	-0.8219	-0.82687	-0.73041	-0.81711
3636	-0.80507	-0.81818	-0.8245	-0.72672	-0.81102
3635	-0.80082	-0.81266	-0.81968	-0.72119	-0.81102
3634	-0.79756	-0.80714	-0.81251	-0.71567	-0.80493
3633	-0.79225	-0.79976	-0.80769	-0.71014	-0.80297
3632	-0.78799	-0.79424	-0.79807	-0.70368	-0.80095
3631	-0.78178	-0.78871	-0.79089	-0.7	-0.79688
3630	-0.7776	-0.78319	-0.78371	-0.69446	-0.79491
3629	-0.77866	-0.774	-0.77409	-0.68984	-0.79079
3628	-0.78185	-0.76848	-0.76691	-0.68524	-0.78883
3627	-0.78504	-0.76296	-0.75492	-0.68062	-0.78274
3626	-0.7872	-0.75743	-0.74539	-0.67417	-0.77867
3625	-0.79038	-0.75376	-0.73821	-0.66863	-0.77665
3624	-0.79447	-0.74824	-0.73341	-0.6631	-0.77056
3623	-0.79447	-0.74272	-0.72623	-0.65756	-0.76447
3622	-0.79235	-0.73904	-0.72142	-0.65204	-0.76246
3621	-0.79022	-0.73538	-0.71669	-0.6465	-0.75637
3620	-0.78809	-0.73352	-0.71433	-0.64097	-0.75435
3619	-0.78803	-0.72986	-0.71426	-0.63452	-0.74625
3618	-0.78607	-0.72805	-0.7119	-0.62899	-0.74016
3617	-0.78507	-0.72619	-0.7119	-0.62254	-0.73604
3616	-0.78623	-0.72252	-0.7119	-0.61609	-0.73205
3615	-0.78434	-0.72252	-0.71434	-0.60964	-0.72395
3614	-0.78148	-0.71885	-0.71198	-0.60319	-0.71786
3613	-0.77353	-0.71519	-0.71198	-0.59674	-0.71374
3612	-0.76656	-0.71333	-0.71198	-0.5912	-0.70774
3611	-0.75758	-0.70781	-0.70718	-0.58567	-0.70165
3610	-0.74751	-0.706	-0.70481	-0.58014	-0.69346
3609	-0.73648	-0.70047	-0.7	-0.5746	-0.68339
3608	-0.72439	-0.69309	-0.69763	-0.56721	-0.67519
3607	-0.71425	-0.68942	-0.69046	-0.56259	-0.6691
3606	-0.70618	-0.68389	-0.68328	-0.55614	-0.65693
3605	-0.69704	-0.67837	-0.6761	-0.5506	-0.64873
3604	-0.69295	-0.6728	-0.66893	-0.54507	-0.64068
3603	-0.6888	-0.66727	-0.66175	-0.53953	-0.63249
3602	-0.68674	-0.65989	-0.65458	-0.53399	-0.6264
3601	-0.68461	-0.65437	-0.64503	-0.52846	-0.61834
3600	-0.68657	-0.64513	-0.63786	-0.52199	-0.61015
3599	-0.68451	-0.63961	-0.63068	-0.51553	-0.60608
3598	-0.68245	-0.63222	-0.62588	-0.50909	-0.59999
3597	-0.68046	-0.62485	-0.62106	-0.50262	-0.5939
3596	-0.67644	-0.61932	-0.61389	-0.49616	-0.59194
3595	-0.66939	-0.6138	-0.60916	-0.49063	-0.58585
3594	-0.66235	-0.60461	-0.60435	-0.48233	-0.58388
3593	-0.65328	-0.59909	-0.59962	-0.47679	-0.5778
3592	-0.64623	-0.59171	-0.59245	-0.47126	-0.57372
3591	-0.64019	-0.58252	-0.59009	-0.46388	-0.56974
3590	-0.63211	-0.577	-0.58291	-0.45742	-0.56169
3589	-0.62606	-0.56966	-0.57818	-0.45189	-0.5556
3588	-0.62011	-0.56414	-0.57101	-0.44451	-0.54951
3587	-0.61516	-0.5568	-0.56628	-0.43805	-0.5393
3586	-0.61027	-0.54947	-0.5591	-0.43067	-0.53125
3585	-0.60539	-0.54395	-0.55193	-0.42237	-0.52314
3584	-0.59944	-0.53475	-0.54475	-0.41498	-0.51293
3583	-0.59356	-0.52923	-0.53766	-0.4076	-0.50488
3582	-0.58857	-0.52189	-0.53049	-0.40021	-0.49467
3581	-0.58163	-0.51637	-0.52086	-0.391	-0.48656
3580	-0.57362	-0.50899	-0.51369	-0.3827	-0.47837
3579	-0.56757	-0.50532	-0.50415	-0.3744	-0.47228
3578	-0.56056	-0.49793	-0.49698	-0.36425	-0.46418
3577	-0.55248	-0.4906	-0.48743	-0.35594	-0.45809
3576	-0.54341	-0.48136	-0.48026	-0.34673	-0.452
3575	-0.5363	-0.47584	-0.47308	-0.33749	-0.44591
3574	-0.53005	-0.46845	-0.4611	-0.32828	-0.43982
3573	-0.52185	-0.46293	-0.45156	-0.31907	-0.43379
3572	-0.5156	-0.45369	-0.44438	-0.31076	-0.4277
3571	-0.5073	-0.4445	-0.4324	-0.30246	-0.4195
3570	-0.50201	-0.43712	-0.42522	-0.29325	-0.41342
3569	-0.49783	-0.42793	-0.41332	-0.28495	-0.40536
3568	-0.49374	-0.41869	-0.4037	-0.27756	-0.39927
3567	-0.48773	-0.40765	-0.39652	-0.26926	-0.3871
3566	-0.48072	-0.40031	-0.38453	-0.26096	-0.37904
3565	-0.47383	-0.39108	-0.37499	-0.25357	-0.36883
3564	-0.46596	-0.38374	-0.36537	-0.24712	-0.35666
3563	-0.45708	-0.37455	-0.3582	-0.23974	-0.34448
3562	-0.44618	-0.36717	-0.34857	-0.23143	-0.33643
3561	-0.43425	-0.35984	-0.33904	-0.22404	-0.32425
3560	-0.42222	-0.34879	-0.32705	-0.21759	-0.31615
3559	-0.40923	-0.34327	-0.31987	-0.20929	-0.30599
3558	-0.39614	-0.33593	-0.3127	-0.20099	-0.29592
3557	-0.38304	-0.3267	-0.30307	-0.19266	-0.28772
3556	-0.37191	-0.31936	-0.29353	-0.18344	-0.27765
3555	-0.36081	-0.31198	-0.28155	-0.17514	-0.26758
3554	-0.35177	-0.30464	-0.27437	-0.16684	-0.25939
3553	-0.34469	-0.29727	-0.26238	-0.15577	-0.25133
3552	-0.33765	-0.28988	-0.25521	-0.14747	-0.24323
3551	-0.33163	-0.28255	-0.24566	-0.13825	-0.23517
3550	-0.32465	-0.27517	-0.23849	-0.1281	-0.22707
3549	-0.3196	-0.26598	-0.2265	-0.11888	-0.21691
3548	-0.31259	-0.26046	-0.21696	-0.10873	-0.20881
3547	-0.30349	-0.25122	-0.20742	-0.09951	-0.19865
3546	-0.29545	-0.24389	-0.20024	-0.08936	-0.18858
3545	-0.28534	-0.23651	-0.19307	-0.08105	-0.18038
3544	-0.27631	-0.22731	-0.18352	-0.07184	-0.17031
3543	-0.2663	-0.21994	-0.17635	-0.06168	-0.1601
3542	-0.25833	-0.2126	-0.16917	-0.05338	-0.15205
3541	-0.25029	-0.20337	-0.16444	-0.04417	-0.13987
3540	-0.24121	-0.19603	-0.1549	-0.03587	-0.13177
3539	-0.23417	-0.18866	-0.14772	-0.02757	-0.12161
3538	-0.22609	-0.17761	-0.13819	-0.0165	-0.1135
3537	-0.21802	-0.17023	-0.12864	-0.00728	-0.10334
3536	-0.20788	-0.15919	-0.11911	0.00102	-0.09327
3535	-0.19572	-0.15181	-0.10956	0.01115	-0.08517
3534	-0.18363	-0.14076	-0.10003	0.02128	-0.07501
3533	-0.17253	-0.13339	-0.08568	0.03143	-0.0669
3532	-0.15841	-0.12234	-0.0785	0.04157	-0.05473
3531	-0.14624	-0.11129	-0.0666	0.05264	-0.04662
3530	-0.13408	-0.10206	-0.05225	0.06277	-0.03646
3529	-0.12288	-0.09101	-0.03789	0.07384	-0.02639
3528	-0.11471	-0.07996	-0.02835	0.08397	-0.01618
3527	-0.10557	-0.06892	-0.01637	0.09413	-0.00813
3526	-0.0975	-0.05787	-0.00438	0.10428	0.00405
3525	-0.08942	-0.04682	0.00516	0.11441	0.01426
3524	-0.08045	-0.03763	0.01715	0.12548	0.02433
3523	-0.07048	-0.02658	0.02668	0.13655	0.03449
3522	-0.05758	-0.01553	0.03868	0.14762	0.04667
3521	-0.04459	-0.00449	0.04585	0.15592	0.05477
3520	-0.0316	0.00471	0.0602	0.16699	0.06493
3519	-0.01761	0.01575	0.06738	0.17806	0.075
3518	-0.00461	0.02309	0.077	0.18729	0.08718
3517	0.00742	0.03414	0.08418	0.19836	0.09537
3516	0.01749	0.04147	0.09608	0.20943	0.10544
3515	0.02762	0.05252	0.10325	0.21865	0.11762
3514	0.03579	0.05985	0.11043	0.22971	0.12979
3513	0.04593	0.06909	0.11761	0.24078	0.13785
3512	0.0541	0.07642	0.12478	0.25093	0.15002
3511	0.06327	0.08747	0.13677	0.262	0.15813
3510	0.07351	0.0948	0.14631	0.27216	0.17031
3509	0.08464	0.10399	0.15348	0.28323	0.18248
3508	0.0968	0.11318	0.16066	0.2943	0.19054
3507	0.10687	0.12052	0.1702	0.30351	0.20271
3506	0.11794	0.13156	0.17738	0.31458	0.21489
3505	0.13003	0.13894	0.18691	0.32474	0.22299
3504	0.14203	0.14999	0.19654	0.33487	0.23517
3503	0.151	0.16103	0.20608	0.34594	0.24322
3502	0.16396	0.17208	0.21806	0.35424	0.25343
3501	0.1749	0.18127	0.22761	0.36531	0.26561
3500	0.18779	0.19232	0.23959	0.37453	0.27372
3499	0.20378	0.20522	0.24913	0.38377	0.28387
3498	0.2188	0.21807	0.26112	0.3939	0.29395
3497	0.23382	0.23098	0.27547	0.40314	0.30416
3496	0.24887	0.24388	0.28746	0.41327	0.31432
3495	0.26299	0.25493	0.30181	0.42157	0.32242
3494	0.27615	0.26783	0.31616	0.43173	0.33258
3493	0.28931	0.28073	0.33051	0.44186	0.34279
3492	0.29945	0.29178	0.34486	0.45016	0.35497
3491	0.30752	0.30468	0.35684	0.46123	0.36714
3490	0.3156	0.31573	0.3712	0.46953	0.37323
3489	0.32467	0.32677	0.38555	0.47967	0.38541
3488	0.33374	0.33968	0.39745	0.48982	0.39758
3487	0.34381	0.34707	0.40943	0.49904	0.40976
3486	0.35288	0.35625	0.42378	0.50917	0.41997
3485	0.36395	0.3673	0.43333	0.5193	0.43215
3484	0.37704	0.37649	0.44531	0.52854	0.44432
3483	0.38711	0.38387	0.45249	0.53867	0.45439
3482	0.39718	0.39306	0.46439	0.54974	0.46657
3481	0.40725	0.40225	0.47157	0.55804	0.47875
3480	0.41622	0.41145	0.47874	0.56911	0.48882
3479	0.42625	0.41697	0.48828	0.57741	0.49903
3478	0.43533	0.42802	0.49545	0.58848	0.5112
3477	0.44636	0.43535	0.50263	0.5977	0.51926
3476	0.45543	0.44459	0.51217	0.60785	0.53143
3475	0.46547	0.45378	0.52171	0.618	0.5415
3474	0.4765	0.46297	0.52888	0.62814	0.5497
3473	0.48657	0.47401	0.53843	0.6392	0.55977
3472	0.4976	0.48506	0.55041	0.64844	0.56993
3471	0.50873	0.49425	0.55995	0.65951	0.58
3470	0.52083	0.5053	0.57194	0.66964	0.5881
3469	0.53392	0.51449	0.58148	0.67979	0.59826
3468	0.54505	0.52554	0.59347	0.68995	0.60833
3467	0.55921	0.53658	0.60782	0.70008	0.62051
3466	0.56928	0.54944	0.615	0.71023	0.6266
3465	0.58041	0.55863	0.62699	0.72039	0.63877
3464	0.5925	0.56967	0.64134	0.7296	0.65095
3463	0.60254	0.57706	0.64851	0.73976	0.66102
3462	0.61055	0.58625	0.66286	0.74897	0.67118
3461	0.61853	0.59729	0.67486	0.75821	0.67929
3460	0.62653	0.60468	0.68203	0.76743	0.68734
3459	0.6365	0.61201	0.69401	0.77665	0.69755
3458	0.64647	0.62125	0.70356	0.7868	0.7056
3457	0.65654	0.63044	0.71073	0.7951	0.71581
3456	0.66555	0.63596	0.72272	0.80525	0.72588
3455	0.67758	0.6452	0.73226	0.81447	0.73604
3454	0.68871	0.65254	0.7418	0.82371	0.74415
3453	0.69974	0.65992	0.74897	0.83293	0.75633
3452	0.71184	0.6673	0.75851	0.84215	0.76438
3451	0.72294	0.67649	0.76805	0.85138	0.77248
3450	0.73404	0.68573	0.77523	0.86152	0.78264
3449	0.74523	0.69306	0.78476	0.87075	0.79271
3448	0.75633	0.7023	0.79194	0.87997	0.80489
3447	0.76644	0.70963	0.80147	0.89013	0.81294
3446	0.77753	0.72068	0.8111	0.89843	0.82512
3445	0.78764	0.73172	0.823	0.90764	0.8373
3444	0.7988	0.74277	0.83017	0.91686	0.84746
3443	0.80884	0.75196	0.83971	0.9261	0.85753
3442	0.81994	0.76301	0.8517	0.9344	0.86572
3441	0.83406	0.77586	0.86124	0.9427	0.87588
3440	0.84715	0.78691	0.87086	0.951	0.88595
3439	0.86024	0.79796	0.88521	0.96022	0.89414
3438	0.87334	0.81086	0.89239	0.96852	0.9043
3437	0.88537	0.82371	0.90674	0.97682	0.91039
3436	0.89846	0.83476	0.91636	0.98512	0.92055
3435	0.91049	0.84581	0.93071	0.99436	0.92664
3434	0.91949	0.85686	0.94025	1.00449	0.93685
3433	0.92946	0.8679	0.95224	1.01279	0.9449
3432	0.93847	0.87895	0.96178	1.0211	0.9531
3431	0.94851	0.88814	0.96896	1.03217	0.95919
3430	0.95652	0.89919	0.97613	1.04047	0.96527
3429	0.96452	0.90657	0.99048	1.04968	0.97136
3428	0.9726	0.91576	0.99766	1.0589	0.98354
3427	0.98157	0.92495	1.00483	1.0672	0.98963
3426	0.99071	0.93418	1.01438	1.07642	0.99571
3425	0.99878	0.94152	1.02155	1.08564	1.00789
3424	1.00786	0.95075	1.03109	1.09394	1.01398
3423	1.01497	0.95994	1.04063	1.10315	1.02007
3422	1.02404	0.96918	1.04781	1.11144	1.03224
3421	1.03009	0.97836	1.05734	1.11974	1.03833
3420	1.03916	0.98575	1.06452	1.12804	1.04442
3419	1.04717	0.9968	1.07169	1.13634	1.05463
3418	1.0582	1.00417	1.07887	1.14464	1.06072
3417	1.07126	1.01522	1.08841	1.15295	1.07079
3416	1.08332	1.02074	1.09559	1.16125	1.07898
3415	1.09638	1.03179	1.10513	1.17047	1.08709
3414	1.10944	1.03917	1.1123	1.17971	1.09318
3413	1.12054	1.0465	1.11948	1.1871	1.10339
3412	1.13068	1.05388	1.12429	1.1954	1.10947
3411	1.13965	1.06307	1.13147	1.20555	1.11758
3410	1.14776	1.06859	1.13864	1.21386	1.12563
3409	1.15577	1.07412	1.14582	1.22216	1.13584
3408	1.16378	1.08145	1.15063	1.23046	1.14193
3407	1.17072	1.08697	1.15781	1.23785	1.152
3406	1.17773	1.09435	1.16498	1.24615	1.15809
3405	1.18378	1.10169	1.17216	1.25353	1.16418
3404	1.19079	1.10721	1.17942	1.26183	1.17425
3403	1.19684	1.11645	1.1866	1.2692	1.18034
3402	1.20395	1.12378	1.19377	1.27658	1.18643
3401	1.21	1.13116	1.20095	1.28304	1.19251
3400	1.21605	1.13668	1.20812	1.29042	1.20057
3399	1.22309	1.14592	1.2153	1.29686	1.20666
3398	1.23316	1.15325	1.22484	1.3024	1.21274
3397	1.24223	1.16063	1.23201	1.30976	1.21883
3396	1.25426	1.16801	1.24163	1.3153	1.2208
3395	1.26433	1.17539	1.24881	1.32175	1.22689
3394	1.2744	1.18276	1.25834	1.32728	1.23297
3393	1.28454	1.19196	1.26552	1.33281	1.23906
3392	1.29457	1.19748	1.2727	1.33926	1.24515
3391	1.30265	1.20486	1.28223	1.3448	1.25124
3390	1.30976	1.21224	1.28941	1.35033	1.25733
3389	1.31793	1.21776	1.29658	1.35493	1.26341
3388	1.32298	1.22329	1.30376	1.36046	1.2695
3387	1.32813	1.23067	1.31093	1.36509	1.27559
3386	1.33418	1.23619	1.31811	1.37062	1.28168
3385	1.33827	1.24353	1.32284	1.37522	1.2858
3384	1.34538	1.2472	1.32764	1.37984	1.29189
3383	1.35036	1.25272	1.33482	1.38537	1.29798
3382	1.35638	1.25825	1.33955	1.39091	1.30407
3381	1.36339	1.26377	1.34436	1.39461	1.31015
3380	1.37043	1.26929	1.34908	1.39921	1.31422
3379	1.37745	1.27482	1.3539	1.40475	1.32031
3378	1.38439	1.27663	1.35626	1.40845	1.3243
3377	1.39044	1.28215	1.36343	1.41398	1.33038
3376	1.39748	1.28767	1.3658	1.41675	1.33647
3375	1.40151	1.2932	1.37298	1.42228	1.34054
3374	1.40759	1.29872	1.37771	1.42691	1.34663
3373	1.41363	1.30238	1.38015	1.43152	1.35061
3372	1.42068	1.30606	1.38488	1.43612	1.3567
3371	1.42673	1.31158	1.3897	1.44166	1.36279
3370	1.43171	1.31529	1.39206	1.44625	1.36279
3369	1.43972	1.31896	1.39687	1.44996	1.36888
3368	1.44683	1.32263	1.4016	1.45456	1.37286
3367	1.45295	1.32449	1.40405	1.46009	1.37895
3366	1.45899	1.33001	1.40642	1.46378	1.37895
3365	1.46414	1.33187	1.40642	1.46837	1.38293
3364	1.46919	1.33372	1.40879	1.47205	1.38293
3363	1.47621	1.33739	1.41123	1.47759	1.38902
3362	1.48225	1.33739	1.41123	1.48036	1.38902
3361	1.48927	1.34111	1.41123	1.48495	1.39098
3360	1.49522	1.34111	1.41368	1.48772	1.39098
3359	1.50322	1.34478	1.41368	1.4914	1.39098
3358	1.51017	1.34663	1.41368	1.49417	1.39506
3357	1.51712	1.34849	1.41369	1.49693	1.39506
3356	1.5231	1.3503	1.41613	1.4997	1.39506
3355	1.53011	1.35401	1.41613	1.50155	1.39716
3354	1.53413	1.35401	1.4185	1.50338	1.39913
3353	1.53815	1.35954	1.4185	1.50524	1.39922
3352	1.54018	1.35954	1.42331	1.50708	1.40132
3351	1.54114	1.36321	1.42567	1.50893	1.40329
3350	1.54221	1.36692	1.42804	1.51079	1.40539
3349	1.54523	1.37059	1.43285	1.51172	1.4075
3348	1.54523	1.3724	1.43285	1.51357	1.4075
3347	1.54623	1.37611	1.43757	1.51451	1.4096
3346	1.54925	1.37979	1.43993	1.51451	1.4096
3345	1.55121	1.38164	1.44475	1.51636	1.41373
3344	1.55427	1.38531	1.44711	1.5173	1.41373
3343	1.55719	1.38897	1.45184	1.5173	1.41569
3342	1.55922	1.38897	1.45901	1.51823	1.41771
3341	1.56224	1.3945	1.46137	1.51823	1.41973
3340	1.56623	1.3945	1.46619	1.51917	1.41973
3339	1.57032	1.39816	1.46855	1.51917	1.42174
3338	1.57431	1.39816	1.471	1.51917	1.42174
3337	1.57946	1.40368	1.47573	1.51917	1.42376
3336	1.58354	1.40554	1.47573	1.51825	1.42376
3335	1.58959	1.40554	1.48053	1.51825	1.42578
3334	1.59571	1.40739	1.4829	1.5164	1.42578
3333	1.60175	1.41105	1.48535	1.51732	1.42578
3332	1.6068	1.41105	1.48535	1.51732	1.42774
3331	1.61186	1.41105	1.48535	1.51732	1.42564
3330	1.61588	1.4129	1.48535	1.51639	1.42564
3329	1.61986	1.4129	1.48535	1.51639	1.42564
3328	1.62083	1.4129	1.48535	1.51547	1.42564
3327	1.62289	1.4129	1.48535	1.51454	1.42564
3326	1.62591	1.4129	1.48535	1.51545	1.42774
3325	1.62591	1.41476	1.48543	1.51545	1.42976
3324	1.62794	1.41476	1.48543	1.51451	1.42976
3323	1.63	1.41476	1.48543	1.51451	1.42976
3322	1.63302	1.41476	1.48307	1.51451	1.43383
3321	1.63605	1.41476	1.48307	1.51543	1.43585
3320	1.63907	1.41476	1.48307	1.51543	1.43795
3319	1.64213	1.41476	1.48307	1.51543	1.43997
3318	1.64715	1.41476	1.48307	1.51634	1.44404
3317	1.65319	1.41476	1.48307	1.51634	1.44404
3316	1.65721	1.41291	1.4807	1.51634	1.44615
3315	1.66326	1.41291	1.47834	1.51728	1.44816
3314	1.66728	1.41291	1.47834	1.51728	1.44816
3313	1.67237	1.41291	1.48078	1.51728	1.45013
3312	1.67635	1.41105	1.48078	1.51911	1.45223
3311	1.67735	1.41105	1.48314	1.51911	1.44615
3310	1.67931	1.41476	1.48314	1.51913	1.44615
3309	1.67931	1.41476	1.48314	1.51913	1.44615
3308	1.68031	1.41657	1.48314	1.51913	1.44615
3307	1.68127	1.41657	1.48314	1.52007	1.44006
3306	1.68117	1.41657	1.48314	1.52007	1.44006
3305	1.68221	1.41657	1.48551	1.52099	1.43804
3304	1.68221	1.41843	1.48551	1.52099	1.43397
3303	1.68217	1.4221	1.49032	1.52099	1.43397
3302	1.68118	1.4221	1.49032	1.52099	1.43397
3301	1.68124	1.4221	1.49269	1.52099	1.42788
3300	1.68024	1.42577	1.49269	1.52375	1.42788
3299	1.68131	1.42762	1.49269	1.52375	1.4299
3298	1.6823	1.42762	1.49514	1.52375	1.4299
3297	1.68436	1.43129	1.49514	1.52466	1.4299
3296	1.68742	1.43129	1.49514	1.52466	1.4299
3295	1.69038	1.43129	1.49514	1.52743	1.4299
3294	1.69244	1.43315	1.49278	1.52743	1.43192
3293	1.69433	1.43315	1.49278	1.52834	1.43192
3292	1.69433	1.43501	1.49278	1.52834	1.43402
3291	1.69337	1.43501	1.49278	1.52834	1.438
3290	1.69231	1.43501	1.49278	1.52926	1.438
3289	1.69131	1.43501	1.49278	1.52834	1.4359
3288	1.69227	1.43501	1.48796	1.52834	1.4359
3287	1.69234	1.43501	1.4856	1.52742	1.4359
3286	1.69437	1.43501	1.4856	1.52742	1.4359
3285	1.69639	1.43501	1.4856	1.52557	1.4359
3284	1.69939	1.43315	1.48315	1.52466	1.4359
3283	1.69939	1.43129	1.48315	1.5228	1.4359
3282	1.70038	1.42948	1.48079	1.52189	1.43379
3281	1.69729	1.42948	1.48071	1.51912	1.43379
3280	1.6943	1.42763	1.48071	1.51728	1.43379
3279	1.68819	1.42396	1.48071	1.51451	1.42967
3278	1.68011	1.42211	1.47835	1.51268	1.4277
3277	1.67506	1.42211	1.47591	1.51082	1.4256
3276	1.67104	1.42211	1.47591	1.50897	1.42358
3275	1.66898	1.41844	1.47591	1.50621	1.42162
3274	1.66602	1.41844	1.47591	1.50344	1.41951
3273	1.66805	1.41844	1.47591	1.50252	1.41749
3272	1.66908	1.41663	1.47591	1.49975	1.41342
3271	1.67111	1.41663	1.47591	1.49699	1.41141
3270	1.67217	1.41477	1.47346	1.49513	1.41141
3269	1.67217	1.41477	1.47582	1.4933	1.4093
3268	1.67217	1.41296	1.47582	1.49053	1.40728
3267	1.67014	1.4111	1.47345	1.48868	1.40532
3266	1.67014	1.4111	1.47345	1.48591	1.4033
3265	1.66812	1.40924	1.47108	1.48408	1.4033
3264	1.66316	1.40743	1.46864	1.48222	1.39918
3263	1.65712	1.40372	1.46627	1.48038	1.39918
3262	1.6501	1.40186	1.46627	1.47761	1.39716
3261	1.64319	1.39819	1.4639	1.47484	1.3952
3260	1.63422	1.39633	1.4639	1.47301	1.39318
3259	1.62524	1.39262	1.45672	1.47024	1.39318
3258	1.61527	1.39081	1.45672	1.46748	1.39318
3257	1.60833	1.3871	1.45436	1.46471	1.39116
3256	1.60032	1.38529	1.452	1.46194	1.39116
3255	1.59122	1.38343	1.44964	1.45917	1.39116
3254	1.58311	1.38158	1.44719	1.45456	1.38915
3253	1.575	1.37977	1.44246	1.45087	1.38704
3252	1.56486	1.37792	1.44246	1.44719	1.38507
3251	1.55473	1.37611	1.4401	1.44349	1.38507
3250	1.54559	1.37425	1.43529	1.43889	1.38507
3249	1.53858	1.37425	1.43292	1.43519	1.38306
3248	1.53353	1.37244	1.42812	1.43242	1.37899
3247	1.52854	1.36873	1.42812	1.42781	1.37899
3246	1.52253	1.36692	1.42094	1.42319	1.3729
3245	1.52156	1.36507	1.42094	1.4195	1.36883
3244	1.51651	1.36321	1.41377	1.41489	1.36274
3243	1.51249	1.35954	1.41377	1.41212	1.35665
3242	1.50734	1.35583	1.40659	1.40751	1.35258
3241	1.49924	1.35031	1.40422	1.4038	1.34846
3240	1.49319	1.34845	1.40178	1.40104	1.34237
3239	1.48614	1.34292	1.39705	1.39642	1.33628
3238	1.48006	1.33921	1.39468	1.39365	1.3323
3237	1.47302	1.33369	1.39223	1.39089	1.32823
3236	1.46704	1.33002	1.3875	1.38535	1.32214
3235	1.46205	1.32449	1.38506	1.38167	1.31605
3234	1.45707	1.32078	1.38269	1.37705	1.30996
3233	1.45414	1.31897	1.38033	1.37337	1.308
3232	1.45118	1.31345	1.37551	1.36968	1.30191
3231	1.44623	1.30792	1.37078	1.36507	1.30191
3230	1.44527	1.30425	1.36834	1.36138	1.29784
3229	1.44128	1.29873	1.36361	1.35585	1.29587
3228	1.43629	1.29506	1.36116	1.35217	1.29377
3227	1.43327	1.28953	1.35643	1.34663	1.28978
3226	1.42622	1.28591	1.35163	1.34201	1.28571
3225	1.41911	1.28039	1.34681	1.33741	1.28375
3224	1.40998	1.27487	1.34208	1.3328	1.28375
3223	1.39984	1.2712	1.33491	1.32726	1.27766
3222	1.38971	1.26386	1.32773	1.32266	1.27569
3221	1.37967	1.25648	1.32292	1.31713	1.27157
3220	1.36857	1.25095	1.31811	1.3116	1.2675
3219	1.3605	1.24543	1.31093	1.30606	1.26352
3218	1.35239	1.23991	1.3062	1.30146	1.25743
3217	1.34338	1.23438	1.29903	1.29593	1.25134
3216	1.3373	1.22886	1.29658	1.29039	1.24736
3215	1.33125	1.22334	1.28941	1.28486	1.24127
3214	1.32421	1.21781	1.28223	1.27933	1.23518
3213	1.31816	1.21415	1.27506	1.27379	1.2312
3212	1.30919	1.20863	1.27261	1.26826	1.22506
3211	1.30121	1.2031	1.26543	1.2618	1.21897
3210	1.2943	1.19758	1.25826	1.25536	1.21288
3209	1.28632	1.19387	1.25581	1.24982	1.2068
3208	1.27735	1.1902	1.25108	1.24429	1.20071
3207	1.27044	1.18468	1.24627	1.23784	1.19658
3206	1.26545	1.17916	1.2391	1.23045	1.1905
3205	1.26253	1.17182	1.23192	1.22492	1.18441
3204	1.25648	1.1663	1.2272	1.21847	1.18239
3203	1.25342	1.16077	1.22002	1.21294	1.1763
3202	1.24834	1.15525	1.21521	1.20555	1.17218
3201	1.24316	1.14973	1.20804	1.1991	1.17008
3200	1.23807	1.1442	1.20331	1.19263	1.16609
3199	1.2299	1.13868	1.19613	1.18618	1.16
3198	1.22172	1.13135	1.18896	1.17787	1.16
3197	1.21365	1.12397	1.18178	1.17234	1.15392
3196	1.20355	1.11845	1.17461	1.16404	1.14783
3195	1.19351	1.11292	1.16988	1.15757	1.14783
3194	1.18338	1.1074	1.1627	1.14927	1.14174
3193	1.17234	1.10188	1.15553	1.14281	1.13776
3192	1.16228	1.09635	1.14835	1.13543	1.13167
3191	1.15523	1.09083	1.14599	1.12804	1.12558
3190	1.14516	1.08531	1.13882	1.12068	1.1216
3189	1.13609	1.07978	1.13164	1.1142	1.11551
3188	1.12702	1.0724	1.12446	1.10684	1.10741
3187	1.11901	1.06687	1.11974	1.10037	1.10132
3186	1.10994	1.06135	1.11493	1.09392	1.09523
3185	1.10186	1.05583	1.11011	1.08747	1.08914
3184	1.09485	1.04845	1.10294	1.081	1.07907
3183	1.08578	1.04107	1.09576	1.07454	1.07298
3182	1.07877	1.03554	1.08859	1.06901	1.0669
3181	1.06863	1.02816	1.08377	1.06164	1.05879
3180	1.06056	1.01897	1.0766	1.05611	1.04863
3179	1.05139	1.01345	1.06697	1.04966	1.04254
3178	1.04231	1.00607	1.0598	1.04321	1.03645
3177	1.03421	0.99869	1.05262	1.03676	1.02428
3176	1.02407	0.99131	1.04545	1.02939	1.01819
3175	1.01497	0.98579	1.03346	1.02201	1.00803
3174	1.005	0.97846	1.02628	1.01464	1.00194
3173	0.99503	0.97108	1.01911	1.00817	0.99178
3172	0.98712	0.9637	1.01193	1.00081	0.98569
3171	0.97715	0.95632	1.00476	0.99251	0.9775
3170	0.9702	0.94899	0.99758	0.98606	0.97141
3169	0.96219	0.94346	0.9904	0.97776	0.96125
3168	0.95621	0.93794	0.98078	0.97037	0.95517
3167	0.95123	0.93061	0.97361	0.96392	0.94908
3166	0.94508	0.92323	0.96643	0.95654	0.94299
3165	0.93803	0.91585	0.95926	0.94824	0.9369
3164	0.93199	0.90851	0.95208	0.94179	0.93081
3163	0.92288	0.90299	0.9449	0.9344	0.92472
3162	0.91487	0.89565	0.93773	0.9261	0.91864
3161	0.90384	0.88827	0.93055	0.91963	0.91255
3160	0.89281	0.88094	0.92102	0.91226	0.90857
3159	0.88383	0.87541	0.91384	0.90487	0.90046
3158	0.8728	0.86803	0.90667	0.89657	0.89437
3157	0.8628	0.85884	0.89949	0.88827	0.88632
3156	0.8517	0.85332	0.89232	0.88089	0.88234
3155	0.84256	0.84598	0.88759	0.87443	0.87423
3154	0.83146	0.8386	0.88041	0.86613	0.86618
3153	0.8203	0.82941	0.87088	0.85783	0.86009
3152	0.8091	0.82389	0.8637	0.84953	0.854
3151	0.7979	0.81656	0.85652	0.84029	0.84595
3150	0.78574	0.81103	0.8518	0.83199	0.83986
3149	0.77461	0.80185	0.84462	0.82369	0.83377
3148	0.76457	0.79446	0.83508	0.81539	0.82572
3147	0.7555	0.78709	0.82554	0.80709	0.81752
3146	0.74849	0.77975	0.81837	0.80064	0.80745
3145	0.74254	0.7687	0.81119	0.79234	0.80137
3144	0.73659	0.76133	0.80165	0.78587	0.79317
3143	0.73161	0.75399	0.79447	0.77756	0.78708
3142	0.72662	0.74476	0.7873	0.77018	0.77692
3141	0.72174	0.73923	0.7753	0.76188	0.77084
3140	0.71675	0.72819	0.76813	0.75635	0.76264
3139	0.7107	0.72266	0.76095	0.74804	0.75454
3138	0.70366	0.71529	0.75378	0.73974	0.74438
3137	0.69661	0.70609	0.74416	0.73421	0.73829
3136	0.68851	0.70057	0.73698	0.72591	0.7322
3135	0.6794	0.69319	0.7298	0.71854	0.72199
3134	0.67129	0.684	0.72263	0.71116	0.7159
3133	0.66122	0.67848	0.71545	0.70471	0.7078
3132	0.65411	0.67295	0.70828	0.6964	0.70171
3131	0.6461	0.66743	0.7011	0.68904	0.69366
3130	0.63703	0.66191	0.69629	0.68074	0.68757
3129	0.63098	0.65638	0.68911	0.67337	0.67946
3128	0.62394	0.65086	0.6843	0.66598	0.67337
3127	0.6169	0.64533	0.67713	0.65862	0.66729
3126	0.61085	0.63981	0.66995	0.65031	0.65918
3125	0.6038	0.63057	0.66278	0.64387	0.65309
3124	0.59669	0.62324	0.65805	0.63648	0.64701
3123	0.58762	0.61772	0.65323	0.62818	0.64092
3122	0.57954	0.61219	0.64606	0.62264	0.63286
3121	0.57041	0.60667	0.63888	0.61434	0.62888
3120	0.56233	0.59743	0.63171	0.60697	0.62279
3119	0.55426	0.59191	0.62453	0.59958	0.6167
3118	0.54415	0.58639	0.61736	0.5922	0.61062
3117	0.53704	0.57534	0.61018	0.58575	0.60453
3116	0.531	0.56982	0.60301	0.57745	0.59844
3115	0.52492	0.56429	0.59828	0.57098	0.59437
3114	0.51887	0.55506	0.5911	0.56361	0.58828
3113	0.51279	0.54953	0.58393	0.55714	0.58219
3112	0.50574	0.5422	0.57675	0.54977	0.5761
3111	0.50172	0.53296	0.57438	0.5433	0.57002
3110	0.49667	0.52744	0.56721	0.53685	0.56393
3109	0.49169	0.52373	0.56003	0.52947	0.55582
3108	0.48567	0.51449	0.55522	0.52302	0.54763
3107	0.48168	0.50897	0.54805	0.51563	0.54154
3106	0.47563	0.50344	0.54332	0.50918	0.53545
3105	0.46962	0.49792	0.53614	0.5018	0.52937
3104	0.46367	0.48868	0.52897	0.49626	0.52126
3103	0.45663	0.48316	0.52416	0.48796	0.51321
3102	0.44862	0.47764	0.52179	0.48243	0.50501
3101	0.43961	0.47211	0.51462	0.47504	0.49892
3100	0.42964	0.46845	0.50744	0.46859	0.49284
3099	0.42163	0.46293	0.50508	0.46214	0.48277
3098	0.41266	0.4574	0.49791	0.45567	0.47668
3097	0.40661	0.45188	0.49073	0.44831	0.47059
3096	0.40063	0.44635	0.48356	0.44186	0.46043
3095	0.39558	0.44268	0.47883	0.43539	0.45233
3094	0.39156	0.43902	0.47165	0.42894	0.44624
3093	0.38637	0.43169	0.46684	0.42249	0.44015
3092	0.38226	0.42616	0.45967	0.41696	0.4321
3091	0.3802	0.42064	0.45494	0.41051	0.42601
3090	0.37608	0.41512	0.44777	0.40497	0.41992
3089	0.37395	0.41145	0.44059	0.39944	0.40985
3088	0.36986	0.40411	0.43577	0.39207	0.40376
3087	0.36784	0.39859	0.4286	0.38654	0.39571
3086	0.36491	0.3912	0.42142	0.38101	0.38962
3085	0.36096	0.38387	0.41425	0.37456	0.38353
3084	0.35707	0.37835	0.4118	0.36902	0.37744
3083	0.35318	0.37282	0.40463	0.36257	0.37346
3082	0.34822	0.36549	0.39745	0.35612	0.36939
3081	0.3443	0.35997	0.39027	0.34965	0.3633
3080	0.34031	0.35444	0.38073	0.34412	0.35932
3079	0.33427	0.34339	0.37356	0.33675	0.3552
3078	0.32722	0.33787	0.36638	0.33122	0.35112
3077	0.31911	0.33235	0.35684	0.32475	0.34714
3076	0.31101	0.32682	0.34967	0.3183	0.34504
3075	0.30193	0.3213	0.34249	0.31277	0.34105
3074	0.2928	0.31397	0.33769	0.30723	0.33707
3073	0.28363	0.30659	0.33296	0.30078	0.33497
3072	0.27555	0.30293	0.32578	0.29431	0.33098
3071	0.26844	0.2974	0.31861	0.28786	0.3249
3070	0.26143	0.29188	0.31388	0.28233	0.32077
3069	0.25734	0.28636	0.30907	0.27679	0.31679
3068	0.25129	0.28264	0.3067	0.27217	0.3107
3067	0.24621	0.27712	0.3019	0.26664	0.30461
3066	0.24113	0.2716	0.29717	0.26017	0.29853
3065	0.23604	0.26607	0.29472	0.25463	0.29244
3064	0.23096	0.26055	0.28999	0.2491	0.28635
3063	0.22491	0.25503	0.28518	0.24265	0.27614
3062	0.21883	0.2495	0.28282	0.23617	0.27005
3061	0.21385	0.24398	0.27564	0.23064	0.26396
3060	0.2069	0.23846	0.27082	0.22511	0.25577
3059	0.20092	0.23478	0.26365	0.21772	0.24766
3058	0.19593	0.22926	0.25647	0.21218	0.24158
3057	0.18792	0.22374	0.2493	0.20571	0.23549
3056	0.18188	0.21635	0.24212	0.19835	0.22729
3055	0.17387	0.21083	0.23495	0.19281	0.22121
3054	0.16676	0.2035	0.23013	0.18545	0.21512
3053	0.15965	0.19797	0.2206	0.17898	0.20903
3052	0.15057	0.19059	0.21342	0.17344	0.20496
3051	0.14453	0.18321	0.20625	0.16608	0.19887
3050	0.13741	0.17769	0.19662	0.16054	0.19278
3049	0.13236	0.17031	0.18708	0.15501	0.1888
3048	0.12738	0.16478	0.1799	0.1495	0.18473
3047	0.12435	0.15741	0.17273	0.14396	0.17864
3046	0.12133	0.15188	0.16792	0.13843	0.17255
3045	0.11734	0.14636	0.16075	0.13289	0.16646
3044	0.11432	0.14084	0.15602	0.12921	0.16239
3043	0.10827	0.13717	0.14884	0.12367	0.15841
3042	0.10322	0.13346	0.14403	0.11814	0.15232
3041	0.1002	0.12608	0.13685	0.11537	0.14623
3040	0.09308	0.12056	0.12968	0.10984	0.14211
3039	0.08803	0.11504	0.12731	0.10521	0.13602
3038	0.08102	0.10951	0.12014	0.09968	0.12792
3037	0.07703	0.10399	0.11296	0.09506	0.12183
3036	0.07198	0.09847	0.10579	0.09044	0.11574
3035	0.06593	0.09294	0.10342	0.08491	0.10965
3034	0.05989	0.08742	0.09624	0.07937	0.10553
3033	0.05288	0.08189	0.08907	0.07381	0.09944
3032	0.04779	0.07451	0.08189	0.0692	0.09336
3031	0.04075	0.06899	0.07709	0.06366	0.08727
3030	0.0337	0.06346	0.07227	0.05813	0.08118
3029	0.02872	0.05794	0.0651	0.0526	0.07509
3028	0.02167	0.05242	0.05792	0.04706	0.07298
3027	0.01569	0.04875	0.05319	0.04153	0.069
3026	0.00964	0.04322	0.05074	0.03599	0.06291
3025	0.00359	0.0377	0.04357	0.03046	0.05683
3024	-0.00139	0.03403	0.04112	0.02492	0.05275
3023	-0.00548	0.03037	0.03639	0.02216	0.04877
3022	-0.00947	0.02484	0.03395	0.01662	0.04268
3021	-0.01355	0.02117	0.02922	0.01202	0.0387
3020	-0.01658	0.01565	0.02677	0.00741	0.03463
3019	-0.0187	0.01198	0.0196	0.00372	0.03051
3018	-0.02076	0.0065	0.01724	-0.00089343	0.02854
3017	-0.02182	0.000979051	0.01242	-0.00458	0.02245
3016	-0.02485	-0.00454	0.00761	-0.00826	0.01637
3015	-0.02787	-0.01007	0.00288	-0.01103	0.01637
3014	-0.0309	-0.0174	0.000437869	-0.01656	0.01028
3013	-0.03488	-0.02293	-0.00674	-0.02024	0.00817
3012	-0.03994	-0.02845	-0.01147	-0.02393	0.00419
3011	-0.04392	-0.03397	-0.01627	-0.02761	0.000118637
3010	-0.04897	-0.03764	-0.02345	-0.03037	-0.004
3009	-0.05403	-0.04317	-0.02818	-0.03406	-0.01009
3008	-0.05705	-0.04869	-0.03299	-0.03867	-0.01211
3007	-0.06114	-0.05421	-0.04017	-0.04144	-0.0182
3006	-0.06516	-0.05793	-0.0449	-0.04512	-0.02429
3005	-0.06818	-0.06345	-0.04734	-0.04974	-0.03037
3004	-0.0722	-0.06897	-0.05207	-0.05251	-0.0345
3003	-0.07523	-0.07083	-0.05689	-0.05528	-0.04058
3002	-0.07925	-0.07455	-0.05925	-0.05805	-0.04457
3001	-0.08217	-0.07821	-0.06162	-0.05989	-0.05065
3000	-0.08413	-0.08007	-0.06642	-0.06266	-0.05674
2999	-0.08716	-0.08373	-0.06879	-0.06636	-0.05871
2998	-0.08812	-0.08745	-0.07124	-0.0673	-0.06283
2997	-0.08812	-0.08745	-0.07597	-0.06913	-0.0648
2996	-0.08812	-0.09297	-0.07597	-0.07007	-0.0669
2995	-0.08716	-0.09482	-0.07841	-0.07192	-0.06887
2994	-0.08616	-0.09482	-0.08078	-0.07283	-0.06887
2993	-0.08314	-0.09854	-0.08078	-0.07283	-0.07083
2992	-0.07915	-0.09854	-0.08559	-0.07192	-0.07083
2991	-0.07516	-0.10406	-0.08559	-0.07192	-0.07083
2990	-0.07107	-0.10406	-0.08559	-0.07009	-0.06882
2989	-0.06609	-0.10406	-0.08804	-0.06915	-0.06882
2988	-0.062	-0.10591	-0.08804	-0.06639	-0.0668
2987	-0.05605	-0.10591	-0.08804	-0.06362	-0.06483
2986	-0.05	-0.1041	-0.08804	-0.05994	-0.06071
2985	-0.04296	-0.10225	-0.08086	-0.05532	-0.05875
2984	-0.03595	-0.10039	-0.08086	-0.04978	-0.05673
2983	-0.02485	-0.09486	-0.07605	-0.04334	-0.05064
2982	-0.01275	-0.0912	-0.07132	-0.03595	-0.04455
2981	-0.00165	-0.08749	-0.06651	-0.02765	-0.04057
2980	0.01141	-0.08011	-0.06169	-0.0175	-0.03252
2979	0.0245	-0.07458	-0.05215	-0.00828	-0.02643
2978	0.03756	-0.06535	-0.04017	0.00464	-0.01425
2977	0.05161	-0.05797	-0.03299	0.01663	-0.0062
2976	0.06567	-0.04692	-0.021	0.03046	0.00598
2975	0.08073	-0.03587	-0.00902	0.04615	0.01815
2974	0.09684	-0.02297	0.00533	0.06275	0.0344
2973	0.11286	-0.01007	0.01968	0.08029	0.05267
2972	0.12898	0.00284	0.03876	0.09966	0.07093
2971	0.14802	0.01941	0.05311	0.12086	0.08919
2970	0.16616	0.03783	0.07464	0.143	0.11355
2969	0.18627	0.05621	0.0938	0.16791	0.1379
2968	0.20537	0.07831	0.12005	0.19281	0.16632
2967	0.22448	0.1004	0.14158	0.2214	0.1948
2966	0.24555	0.12431	0.17028	0.24999	0.22524
2965	0.26768	0.15192	0.19898	0.28134	0.25765
2964	0.28981	0.17954	0.23005	0.31546	0.29221
2963	0.31497	0.20716	0.26348	0.35052	0.3286
2962	0.34013	0.2403	0.29699	0.38832	0.36513
2961	0.36824	0.27525	0.33278	0.42706	0.40774
2960	0.39635	0.31025	0.37348	0.46764	0.44825
2959	0.42553	0.34706	0.41408	0.51098	0.49087
2958	0.45677	0.38939	0.4595	0.55525	0.53747
2957	0.48906	0.43172	0.50492	0.60229	0.58205
2956	0.52127	0.47591	0.5527	0.65117	0.63277
2955	0.55453	0.52195	0.6053	0.70189	0.68148
2954	0.58673	0.56981	0.65789	0.75355	0.73417
2953	0.619	0.61952	0.71285	0.80702	0.78685
2952	0.6512	0.67108	0.77025	0.86145	0.84165
2951	0.68536	0.72447	0.82521	0.91771	0.8963
2950	0.72155	0.77784	0.88734	0.97397	0.95311
2949	0.75873	0.83308	0.94719	1.03205	1.01198
2948	0.80097	0.89198	1.00933	1.09108	1.07272
2947	0.8432	0.94907	1.0691	1.15011	1.13149
2946	0.88757	1.00612	1.13368	1.20913	1.19237
2945	0.93283	1.06321	1.19581	1.27001	1.25724
2944	0.97815	1.12211	1.26039	1.32995	1.31812
2943	1.02348	1.18102	1.32024	1.38898	1.37886
2942	1.06778	1.2381	1.38237	1.44615	1.44171
2941	1.11001	1.29334	1.43978	1.50426	1.50259
2940	1.15235	1.34671	1.50436	1.56144	1.56136
2939	1.19259	1.4001	1.56176	1.61402	1.62219
2938	1.22978	1.44981	1.61436	1.66751	1.679
2937	1.266	1.49952	1.66939	1.71823	1.73366
2936	1.29909	1.54552	1.72199	1.76528	1.78845
2935	1.32924	1.58971	1.77222	1.81047	1.83912
2934	1.35841	1.63208	1.82008	1.85289	1.88572
2933	1.38453	1.6689	1.86313	1.89163	1.93232
2932	1.40862	1.70389	1.90619	1.92667	1.97494
2931	1.43076	1.73332	1.94206	1.95805	2.01343
2930	1.44986	1.76093	1.97794	1.98663	2.04996
2929	1.46595	1.78303	2.00664	2.00877	2.08026
2928	1.47502	1.80145	2.03298	2.02905	2.10672
2927	1.48107	1.81617	2.0545	2.04472	2.12896
2926	1.48409	1.82722	2.07122	2.05487	2.14723
2925	1.48303	1.8364	2.08557	2.06226	2.16339
2924	1.48	1.83821	2.09275	2.06317	2.16948
2923	1.47299	1.8364	2.09755	2.06134	2.17556
2922	1.46694	1.83269	2.09755	2.05304	2.17556
2921	1.45993	1.8235	2.09038	2.04197	2.17355
2920	1.45096	1.8106	2.08084	2.02813	2.16535
2919	1.43993	1.79403	2.06649	2.00784	2.15332
2918	1.42587	1.77378	2.04497	1.98386	2.13702
2917	1.40683	1.74984	2.02344	1.95712	2.11477
2916	1.38476	1.72407	1.99711	1.92853	2.09042
2915	1.35967	1.69646	1.9684	1.89533	2.0641
2914	1.33149	1.66517	1.93733	1.86121	2.03366
2913	1.30135	1.63389	1.90146	1.82432	2.0012
2912	1.27022	1.60075	1.86558	1.78466	1.96678
2911	1.24004	1.56394	1.8297	1.74592	1.92829
2910	1.2098	1.52899	1.7891	1.70441	1.89176
2909	1.18063	1.49032	1.7484	1.66199	1.85125
2908	1.15045	1.45166	1.7078	1.62049	1.81065
2907	1.12224	1.41486	1.66474	1.57715	1.77013
2906	1.09306	1.37619	1.62169	1.53473	1.72555
2905	1.06591	1.33753	1.58108	1.49136	1.68293
2904	1.03976	1.29886	1.53803	1.44894	1.64242
2903	1.01557	1.2602	1.49743	1.40745	1.59784
2902	0.99244	1.21968	1.45673	1.36503	1.55522
2901	0.97031	1.18288	1.41613	1.32352	1.51275
2900	0.9512	1.14421	1.37544	1.28387	1.47013
2899	0.93206	1.1074	1.33484	1.24421	1.42765
2898	0.91392	1.07241	1.29423	1.20456	1.38504
2897	0.89488	1.03745	1.25835	1.16675	1.34453
2896	0.87673	1.00246	1.22011	1.13078	1.30401
2895	0.85556	0.96932	1.18424	1.09483	1.26341
2894	0.8345	0.93803	1.14836	1.05977	1.22492
2893	0.81539	0.90489	1.11493	1.02658	1.1905
2892	0.79734	0.87727	1.07905	0.99521	1.152
2891	0.77824	0.84784	1.05035	0.96386	1.11954
2890	0.76019	0.82023	1.01447	0.93527	1.08714
2889	0.74411	0.79627	0.98577	0.90668	1.0567
2888	0.72998	0.77052	0.95952	0.88178	1.03038
2887	0.71889	0.74842	0.93317	0.85687	1.00204
2886	0.70679	0.72633	0.90684	0.83382	0.97971
2885	0.69665	0.70795	0.88531	0.81351	0.95943
2884	0.68964	0.68952	0.86615	0.79414	0.9392
2883	0.68253	0.67295	0.84707	0.77754	0.92093
2882	0.67652	0.65823	0.83027	0.76187	0.90876
2881	0.67253	0.64533	0.81592	0.74895	0.89658
2880	0.66748	0.63615	0.80393	0.73974	0.8844
2879	0.66249	0.62695	0.79675	0.73143	0.87832
2878	0.65744	0.62143	0.78713	0.72498	0.87223
2877	0.65541	0.61591	0.7824	0.72128	0.86614
2876	0.65143	0.61405	0.77995	0.72128	0.86614
2875	0.64937	0.61591	0.77995	0.72404	0.87223
2874	0.64731	0.61958	0.78468	0.73052	0.87419
2873	0.64631	0.62509	0.79186	0.73973	0.88637
2872	0.64531	0.63429	0.80148	0.75171	0.89644
2871	0.6493	0.64719	0.8182	0.7674	0.90862
2870	0.65229	0.6619	0.83491	0.78584	0.92885
2869	0.65734	0.68028	0.85644	0.80612	0.94913
2868	0.66542	0.70056	0.87796	0.83102	0.97545
2867	0.67449	0.72447	0.90186	0.85684	0.9998
2866	0.68462	0.75022	0.93056	0.88543	1.03024
2865	0.69768	0.77784	0.96644	0.91402	1.06466
2864	0.70978	0.80546	1.00232	0.94537	1.0951
2863	0.72394	0.83674	1.03339	0.97673	1.12953
2862	0.73906	0.86622	1.06926	1.009	1.16606
2861	0.75408	0.8975	1.10277	1.03944	1.20258
2860	0.7692	0.92512	1.13865	1.06617	1.23701
2859	0.78528	0.95088	1.16735	1.09108	1.26745
2858	0.79738	0.97298	1.19605	1.11228	1.29391
2857	0.81047	0.99507	1.2224	1.12888	1.31826
2856	0.81954	1.00612	1.24155	1.13995	1.33652
2855	0.82353	1.01716	1.25591	1.1464	1.35066
2854	0.8215	1.02269	1.26308	1.1464	1.35886
2853	0.81545	1.02088	1.26308	1.13995	1.35886
2852	0.80336	1.0135	1.25591	1.12703	1.3508
2851	0.78422	0.99878	1.244	1.10674	1.33661
2850	0.75903	0.97855	1.22247	1.08184	1.31436
2849	0.72779	0.95274	1.19377	1.04863	1.28392
2848	0.69257	0.92331	1.16034	1.01083	1.2495
2847	0.65229	0.88465	1.11965	0.96841	1.20688
2846	0.60906	0.84598	1.07424	0.92045	1.1623
2845	0.56586	0.80551	1.02882	0.87066	1.11158
2844	0.52156	0.75947	0.97859	0.81809	1.05679
2843	0.47933	0.71528	0.92355	0.76462	1.00199
2842	0.43915	0.66742	0.87095	0.71019	0.94523
2841	0.4019	0.62138	0.81837	0.65578	0.88842
2840	0.36571	0.57719	0.76332	0.60414	0.83167
2839	0.33351	0.53119	0.71309	0.55248	0.77687
2838	0.30423	0.48882	0.66286	0.5027	0.72419
2837	0.27808	0.44834	0.61508	0.45566	0.66939
2836	0.25293	0.40968	0.56958	0.41138	0.62279
2835	0.23276	0.37282	0.52653	0.3699	0.58018
2834	0.21371	0.33968	0.48829	0.33207	0.53559
2833	0.19657	0.30839	0.45005	0.2961	0.49705
2832	0.18045	0.27892	0.41654	0.26383	0.46052
2831	0.16543	0.25316	0.38311	0.2343	0.4261
2830	0.1534	0.22554	0.35441	0.20663	0.39566
2829	0.13835	0.20345	0.3257	0.18081	0.36732
2828	0.12223	0.18135	0.30182	0.15776	0.33899
2827	0.11013	0.16293	0.27548	0.13562	0.31463
2826	0.0991	0.14455	0.25404	0.11625	0.2923
2825	0.08897	0.12612	0.23251	0.09688	0.27202
2824	0.07989	0.10955	0.21334	0.07751	0.25179
2823	0.07182	0.09484	0.19426	0.0609	0.23352
2822	0.06571	0.07827	0.17991	0.04707	0.21526
2821	0.05966	0.06722	0.15839	0.03046	0.1991
2820	0.05564	0.05617	0.14403	0.01663	0.18285
2819	0.04959	0.04146	0.12968	0.00279	0.17068
2818	0.04248	0.02855	0.11533	-0.01011	0.15653
2817	0.03447	0.01751	0.10579	-0.02303	0.14225
2816	0.02742	0.00646	0.09144	-0.03501	0.13008
2815	0.01935	-0.00273	0.07709	-0.047	0.11593
2814	0.01127	-0.01011	0.0651	-0.059	0.10376
2813	0.0032	-0.02116	0.05792	-0.07007	0.09158
2812	-0.00381	-0.0322	0.04357	-0.08021	0.0794
2811	-0.01082	-0.03958	0.03639	-0.09128	0.06723
2810	-0.01687	-0.04877	0.02677	-0.10143	0.05505
2809	-0.02382	-0.05982	0.01487	-0.11157	0.04686
2808	-0.02987	-0.06535	0.00524	-0.1208	0.03468
2807	-0.03582	-0.07639	-0.00193	-0.13094	0.02461
2806	-0.0418	-0.08192	-0.00911	-0.13924	0.0144
2805	-0.04775	-0.08744	-0.01873	-0.14754	0.00424
2804	-0.05273	-0.09663	-0.0259	-0.15584	-0.00583
2803	-0.05878	-0.10216	-0.03308	-0.16414	-0.01604
2802	-0.06376	-0.10768	-0.04025	-0.17244	-0.02409
2801	-0.06981	-0.1132	-0.04743	-0.18075	-0.0322
2800	-0.07486	-0.11873	-0.05216	-0.18628	-0.04039
2799	-0.07985	-0.12425	-0.05933	-0.19365	-0.04845
2798	-0.0859	-0.12606	-0.06651	-0.20012	-0.05655
2797	-0.09194	-0.13159	-0.06651	-0.20565	-0.06264
2796	-0.09796	-0.13711	-0.07369	-0.21302	-0.06873
2795	-0.10507	-0.14078	-0.08086	-0.21761	-0.0788
2794	-0.11208	-0.1463	-0.08559	-0.22315	-0.08489
2793	-0.12016	-0.15183	-0.0904	-0.22776	-0.09097
2792	-0.12521	-0.15183	-0.09757	-0.23236	-0.09706
2791	-0.13232	-0.15735	-0.09994	-0.2379	-0.10315
2790	-0.13837	-0.16287	-0.10712	-0.24158	-0.10924
2789	-0.14239	-0.1684	-0.11184	-0.24617	-0.11533
2788	-0.14747	-0.17207	-0.11429	-0.24988	-0.12141
2787	-0.1505	-0.17759	-0.12147	-0.25448	-0.1275
2786	-0.15452	-0.18125	-0.1262	-0.25909	-0.13359
2785	-0.15757	-0.18678	-0.13101	-0.26277	-0.13766
2784	-0.16159	-0.19049	-0.13582	-0.26739	-0.14375
2783	-0.16465	-0.19416	-0.13819	-0.27107	-0.14984
2782	-0.16767	-0.19783	-0.14536	-0.27661	-0.15186
2781	-0.17276	-0.20335	-0.15018	-0.27937	-0.15593
2780	-0.17578	-0.20702	-0.15498	-0.28399	-0.16202
2779	-0.18083	-0.20887	-0.15735	-0.28676	-0.166
2778	-0.18286	-0.2144	-0.16453	-0.29229	-0.1681
2777	-0.18479	-0.21992	-0.16934	-0.29506	-0.17209
2776	-0.18781	-0.22173	-0.17415	-0.29876	-0.17419
2775	-0.19074	-0.22544	-0.17888	-0.30244	-0.17817
2774	-0.19366	-0.23097	-0.18369	-0.30521	-0.18028
2773	-0.19662	-0.23278	-0.19086	-0.30891	-0.1823
2772	-0.20161	-0.23649	-0.19331	-0.31168	-0.18637
2771	-0.20357	-0.24015	-0.19804	-0.31353	-0.18838
2770	-0.20755	-0.24382	-0.20284	-0.3163	-0.19049
2769	-0.20952	-0.24568	-0.21002	-0.31907	-0.19246
2768	-0.21154	-0.24935	-0.21002	-0.32092	-0.19658
2767	-0.21357	-0.2512	-0.21483	-0.32275	-0.19658
2766	-0.21659	-0.25301	-0.2172	-0.32461	-0.20267
2765	-0.21968	-0.25853	-0.222	-0.32738	-0.20267
2764	-0.22281	-0.25853	-0.222	-0.32923	-0.20674
2763	-0.22789	-0.26225	-0.22673	-0.332	-0.21086
2762	-0.23394	-0.26406	-0.22918	-0.33385	-0.21283
2761	-0.23902	-0.26591	-0.22918	-0.33569	-0.21695
2760	-0.24205	-0.26958	-0.23155	-0.33845	-0.21891
2759	-0.24703	-0.27143	-0.23635	-0.33939	-0.22093
2758	-0.24703	-0.27143	-0.23635	-0.34216	-0.22304
2757	-0.24899	-0.27696	-0.23872	-0.34307	-0.225
2756	-0.24793	-0.27881	-0.24108	-0.34492	-0.22702
2755	-0.24693	-0.28062	-0.24345	-0.34769	-0.22898
2754	-0.2449	-0.28248	-0.2459	-0.34863	-0.22898
2753	-0.24294	-0.28433	-0.25063	-0.35139	-0.23297
2752	-0.24098	-0.28614	-0.25063	-0.35231	-0.23297
2751	-0.24002	-0.28986	-0.25299	-0.35416	-0.23704
2750	-0.24012	-0.28986	-0.25535	-0.35693	-0.23905
2749	-0.24012	-0.29171	-0.26016	-0.3597	-0.24102
2748	-0.24118	-0.29357	-0.26016	-0.36154	-0.24313
2747	-0.24321	-0.29723	-0.26253	-0.36337	-0.24711
2746	-0.24623	-0.29909	-0.26489	-0.36614	-0.24711
2745	-0.25122	-0.30095	-0.26489	-0.36891	-0.2532
2744	-0.2552	-0.30281	-0.26489	-0.3726	-0.2553
2743	-0.26019	-0.30462	-0.2697	-0.37536	-0.25928
2742	-0.26321	-0.30833	-0.27207	-0.37904	-0.26139
2741	-0.26517	-0.30833	-0.27207	-0.38181	-0.26341
2740	-0.2682	-0.31019	-0.27207	-0.38364	-0.26748
2739	-0.2682	-0.312	-0.27687	-0.38733	-0.2695
2738	-0.27026	-0.31385	-0.27687	-0.39009	-0.27362
2737	-0.27026	-0.31571	-0.27924	-0.39192	-0.27558
2736	-0.27328	-0.31752	-0.28169	-0.39469	-0.27971
2735	-0.27524	-0.31938	-0.28169	-0.39652	-0.27971
2734	-0.27827	-0.3212	-0.28642	-0.39929	-0.28369
2733	-0.28325	-0.32305	-0.28886	-0.4002	-0.28369
2732	-0.28628	-0.32305	-0.28886	-0.40206	-0.28579
2731	-0.29026	-0.32672	-0.29604	-0.40389	-0.28978
2730	-0.29222	-0.32672	-0.29604	-0.40666	-0.28978
2729	-0.29329	-0.32672	-0.29841	-0.40757	-0.28978
2728	-0.29435	-0.33224	-0.30321	-0.40942	-0.29179
2727	-0.29435	-0.33224	-0.30321	-0.41127	-0.29376
2726	-0.29445	-0.33405	-0.30558	-0.41219	-0.29376
2725	-0.29345	-0.33591	-0.31039	-0.41404	-0.29783
2724	-0.29345	-0.33958	-0.31276	-0.41681	-0.29985
2723	-0.29246	-0.34144	-0.31757	-0.41866	-0.29985
2722	-0.29352	-0.34329	-0.31757	-0.41957	-0.30392
2721	-0.29654	-0.34696	-0.31757	-0.42143	-0.30594
2720	-0.29654	-0.34696	-0.31993	-0.42328	-0.3079
2719	-0.29957	-0.35062	-0.32474	-0.4242	-0.31001
2718	-0.30163	-0.35248	-0.32474	-0.42604	-0.31399
2717	-0.30465	-0.35248	-0.32474	-0.42696	-0.31609
2716	-0.30867	-0.35615	-0.32474	-0.42973	-0.32008
2715	-0.30967	-0.35615	-0.3271	-0.43067	-0.32218
2714	-0.31173	-0.35615	-0.32955	-0.4325	-0.32617
2713	-0.31369	-0.358	-0.32955	-0.43343	-0.32617
2712	-0.31369	-0.358	-0.33192	-0.4362	-0.32827
2711	-0.31465	-0.35981	-0.33428	-0.43712	-0.33024
2710	-0.31562	-0.36352	-0.33428	-0.43897	-0.33225
2709	-0.31562	-0.36352	-0.33672	-0.43989	-0.33225
2708	-0.31562	-0.36352	-0.33908	-0.44173	-0.33422
2707	-0.31366	-0.36538	-0.34145	-0.4445	-0.33632
2706	-0.31259	-0.36538	-0.34145	-0.44544	-0.33632
2705	-0.31259	-0.36719	-0.34381	-0.44727	-0.33632
2704	-0.31063	-0.36719	-0.34618	-0.44821	-0.33632
2703	-0.31063	-0.36904	-0.34863	-0.45097	-0.33829
2702	-0.3117	-0.36904	-0.34863	-0.45097	-0.3404
2701	-0.3117	-0.36904	-0.35336	-0.45282	-0.34241
2700	-0.31372	-0.36904	-0.35336	-0.45374	-0.34241
2699	-0.31675	-0.36904	-0.35336	-0.45468	-0.34241
2698	-0.31877	-0.37085	-0.35572	-0.45559	-0.34452
2697	-0.32073	-0.37085	-0.35581	-0.45652	-0.34452
2696	-0.32475	-0.37085	-0.35581	-0.45652	-0.34452
2695	-0.32778	-0.37085	-0.35581	-0.45652	-0.34452
2694	-0.32878	-0.37085	-0.35581	-0.45837	-0.34864
2693	-0.3308	-0.37271	-0.35581	-0.45929	-0.34864
2692	-0.3308	-0.37271	-0.35581	-0.45929	-0.34864
2691	-0.3308	-0.37452	-0.35818	-0.45929	-0.34864
2690	-0.33187	-0.37638	-0.35818	-0.4602	-0.35061
2689	-0.33283	-0.37823	-0.35818	-0.4602	-0.35262
2688	-0.33283	-0.38004	-0.35818	-0.46114	-0.35473
2687	-0.33383	-0.3819	-0.36063	-0.46297	-0.35473
2686	-0.33383	-0.38371	-0.36063	-0.46297	-0.35473
2685	-0.33579	-0.38743	-0.36536	-0.46574	-0.35871
2684	-0.33678	-0.38743	-0.36536	-0.46574	-0.35871
2683	-0.33875	-0.39295	-0.36772	-0.4685	-0.35871
2682	-0.34077	-0.3948	-0.37253	-0.47034	-0.35871
2681	-0.34077	-0.39847	-0.37489	-0.47219	-0.35871
2680	-0.3428	-0.40219	-0.37734	-0.4731	-0.35871
2679	-0.34582	-0.404	-0.37734	-0.47587	-0.36269
2678	-0.34689	-0.40771	-0.38207	-0.47679	-0.36269
2677	-0.34891	-0.40952	-0.38451	-0.47956	-0.3648
2676	-0.35194	-0.41138	-0.38451	-0.48232	-0.3648
2675	-0.35293	-0.41505	-0.38933	-0.48232	-0.3648
2674	-0.35496	-0.41691	-0.38933	-0.48509	-0.36677
2673	-0.35596	-0.41691	-0.38933	-0.48601	-0.36887
2672	-0.35792	-0.42057	-0.39414	-0.48692	-0.37089
2671	-0.35988	-0.42243	-0.39414	-0.48878	-0.37285
2670	-0.36184	-0.42243	-0.39414	-0.48969	-0.37496
2669	-0.36284	-0.42243	-0.39414	-0.48969	-0.37894
2668	-0.36586	-0.42243	-0.39414	-0.49246	-0.37894
2667	-0.36985	-0.42428	-0.39414	-0.49246	-0.38105
2666	-0.37181	-0.42428	-0.39414	-0.49337	-0.38301
2665	-0.37484	-0.42428	-0.39414	-0.49429	-0.38512
2664	-0.3768	-0.42609	-0.39414	-0.49614	-0.38714
2663	-0.37882	-0.42609	-0.39414	-0.49706	-0.38714
2662	-0.38185	-0.42609	-0.39169	-0.49797	-0.39121
2661	-0.38281	-0.42609	-0.39169	-0.4989	-0.39121
2660	-0.38584	-0.42609	-0.39169	-0.50073	-0.39121
2659	-0.38683	-0.42609	-0.39169	-0.50259	-0.39121
2658	-0.3879	-0.42609	-0.39169	-0.50444	-0.38924
2657	-0.38889	-0.42795	-0.39169	-0.50536	-0.38924
2656	-0.39195	-0.42795	-0.39414	-0.50812	-0.39336
2655	-0.39295	-0.42795	-0.39414	-0.50906	-0.39336
2654	-0.39501	-0.42795	-0.39414	-0.51089	-0.39336
2653	-0.39501	-0.42795	-0.39414	-0.51366	-0.39336
2652	-0.39707	-0.42795	-0.40131	-0.51551	-0.39749
2651	-0.39903	-0.42981	-0.40131	-0.51736	-0.39945
2650	-0.40009	-0.42981	-0.40376	-0.52013	-0.39945
2649	-0.40115	-0.43162	-0.40613	-0.52198	-0.39945
2648	-0.40218	-0.43162	-0.40849	-0.5229	-0.40147
2647	-0.40321	-0.43534	-0.4133	-0.52566	-0.40147
2646	-0.40321	-0.43534	-0.4133	-0.52752	-0.40343
2645	-0.40424	-0.439	-0.41811	-0.52937	-0.40343
2644	-0.40331	-0.439	-0.42048	-0.5312	-0.40742
2643	-0.40328	-0.44081	-0.42048	-0.53305	-0.40742
2642	-0.40328	-0.44452	-0.42284	-0.53397	-0.40742
2641	-0.40132	-0.44452	-0.42521	-0.53673	-0.40728
2640	-0.40232	-0.44638	-0.42765	-0.53767	-0.40728
2639	-0.40135	-0.44819	-0.42765	-0.5395	-0.40728
2638	-0.40228	-0.45004	-0.43001	-0.5395	-0.40924
2637	-0.40328	-0.4519	-0.43001	-0.54227	-0.40924
2636	-0.40331	-0.45375	-0.43001	-0.54227	-0.41126
2635	-0.40325	-0.45375	-0.43001	-0.54503	-0.41322
2634	-0.40424	-0.45375	-0.43237	-0.54503	-0.41322
2633	-0.40424	-0.4556	-0.43237	-0.5478	-0.41322
2632	-0.40424	-0.45746	-0.43237	-0.54871	-0.41721
2631	-0.40424	-0.45928	-0.43473	-0.54965	-0.41931
2630	-0.40424	-0.46113	-0.4371	-0.55148	-0.41931
2629	-0.4062	-0.46299	-0.43946	-0.55333	-0.4233
2628	-0.40919	-0.46484	-0.44191	-0.55516	-0.4254
2627	-0.41222	-0.46851	-0.44427	-0.55793	-0.42938
2626	-0.41418	-0.46851	-0.45144	-0.56069	-0.43351
2625	-0.41817	-0.47217	-0.45144	-0.56069	-0.43547
2624	-0.41913	-0.47404	-0.45617	-0.56346	-0.43959
2623	-0.42013	-0.4777	-0.45862	-0.56623	-0.44367
2622	-0.42003	-0.47951	-0.46098	-0.569	-0.44779
2621	-0.42003	-0.48137	-0.4658	-0.57176	-0.45388
2620	-0.41897	-0.48318	-0.4658	-0.57453	-0.45388
2619	-0.4179	-0.48684	-0.47297	-0.5773	-0.45996
2618	-0.41691	-0.49051	-0.47297	-0.57915	-0.46605
2617	-0.41681	-0.49051	-0.47542	-0.58191	-0.46816
2616	-0.41983	-0.49604	-0.47779	-0.58377	-0.47425
2615	-0.42286	-0.49604	-0.47779	-0.58654	-0.47425
2614	-0.42595	-0.49785	-0.47779	-0.5893	-0.48033
2613	-0.42801	-0.49971	-0.48023	-0.59207	-0.48033
2612	-0.43213	-0.49971	-0.4826	-0.59392	-0.48441
2611	-0.43621	-0.50338	-0.4826	-0.59577	-0.48441
2610	-0.43927	-0.50523	-0.4826	-0.5976	-0.48441
2609	-0.44043	-0.50709	-0.48497	-0.59945	-0.48637
2608	-0.44249	-0.50709	-0.48742	-0.60222	-0.48637
2607	-0.44452	-0.50895	-0.48742	-0.60314	-0.48637
2606	-0.44754	-0.5108	-0.48979	-0.60499	-0.48637
2605	-0.44857	-0.51267	-0.48979	-0.60682	-0.48637
2604	-0.4506	-0.51267	-0.49215	-0.60775	-0.49049
2603	-0.45163	-0.51267	-0.49451	-0.60959	-0.49049
2602	-0.45462	-0.51453	-0.49451	-0.61144	-0.49246
2601	-0.45764	-0.51638	-0.49924	-0.61329	-0.49246
2600	-0.45961	-0.51638	-0.49924	-0.61421	-0.49246
2599	-0.4606	-0.51824	-0.50169	-0.61514	-0.49658
2598	-0.4606	-0.52009	-0.50642	-0.61606	-0.49855
2597	-0.4616	-0.52009	-0.50642	-0.61791	-0.50267
2596	-0.46063	-0.52009	-0.50878	-0.61885	-0.50267
2595	-0.46163	-0.52194	-0.50878	-0.61977	-0.50876
2594	-0.46263	-0.5238	-0.50878	-0.6207	-0.50876
2593	-0.46565	-0.52747	-0.51114	-0.62255	-0.51288
2592	-0.46861	-0.52747	-0.51351	-0.62347	-0.51485
2591	-0.47263	-0.52932	-0.51587	-0.6244	-0.51695
2590	-0.47762	-0.53299	-0.51831	-0.62532	-0.51897
2589	-0.4826	-0.53484	-0.51831	-0.62532	-0.51897
2588	-0.48759	-0.53851	-0.52067	-0.62532	-0.52107
2587	-0.49363	-0.54037	-0.52067	-0.62809	-0.52309
2586	-0.49765	-0.54403	-0.52304	-0.62809	-0.52309
2585	-0.50174	-0.54589	-0.52785	-0.62901	-0.52309
2584	-0.5028	-0.54955	-0.52785	-0.62992	-0.52309
2583	-0.50486	-0.55322	-0.53267	-0.63084	-0.52511
2582	-0.50593	-0.55322	-0.53503	-0.63175	-0.52511
2581	-0.50593	-0.55875	-0.53984	-0.63267	-0.52511
2580	-0.50593	-0.56242	-0.54229	-0.63267	-0.52707
2579	-0.50387	-0.56242	-0.54466	-0.6345	-0.52698
2578	-0.5028	-0.56794	-0.54946	-0.63635	-0.52698
2577	-0.50271	-0.56975	-0.55428	-0.63727	-0.52698
2576	-0.50271	-0.57161	-0.55665	-0.6391	-0.52698
2575	-0.50267	-0.57342	-0.56145	-0.64187	-0.52698
2574	-0.5057	-0.57528	-0.56627	-0.64281	-0.52895
2573	-0.50763	-0.57709	-0.56863	-0.64464	-0.53097
2572	-0.51171	-0.58081	-0.57344	-0.6474	-0.53097
2571	-0.51474	-0.58081	-0.5758	-0.64926	-0.53293
2570	-0.5168	-0.58262	-0.57817	-0.65109	-0.53293
2569	-0.51982	-0.58448	-0.57817	-0.65294	-0.5349
2568	-0.52188	-0.58448	-0.57817	-0.65479	-0.537
2567	-0.52188	-0.58629	-0.58062	-0.65662	-0.537
2566	-0.52082	-0.58629	-0.58062	-0.65756	-0.54108
2565	-0.51985	-0.58629	-0.58062	-0.65942	-0.54108
2564	-0.51779	-0.58629	-0.58062	-0.66033	-0.54116
2563	-0.5168	-0.58629	-0.57817	-0.66126	-0.54116
2562	-0.51377	-0.58629	-0.57817	-0.66126	-0.54116
2561	-0.51181	-0.58629	-0.57581	-0.66126	-0.54327
2560	-0.51287	-0.58629	-0.57344	-0.6622	-0.54327
2559	-0.51394	-0.58629	-0.57344	-0.66311	-0.54327
2558	-0.51696	-0.58629	-0.56864	-0.66311	-0.54538
2557	-0.52301	-0.58629	-0.56864	-0.66403	-0.54538
2556	-0.52906	-0.58629	-0.56864	-0.66494	-0.54538
2555	-0.53607	-0.58443	-0.56627	-0.66494	-0.54538
2554	-0.54311	-0.58443	-0.56627	-0.66588	-0.54538
2553	-0.5471	-0.58443	-0.56627	-0.66679	-0.54734
2552	-0.55013	-0.58443	-0.56627	-0.66771	-0.54936
2551	-0.55119	-0.58443	-0.56382	-0.66862	-0.54936
2550	-0.54923	-0.58443	-0.56382	-0.66954	-0.55137
2549	-0.54727	-0.58443	-0.56382	-0.67048	-0.55334
2548	-0.54434	-0.58443	-0.56618	-0.67231	-0.55536
2547	-0.54032	-0.58443	-0.56618	-0.67324	-0.55536
2546	-0.5374	-0.58624	-0.56618	-0.67508	-0.55737
2545	-0.53543	-0.58624	-0.56855	-0.67601	-0.55934
2544	-0.53437	-0.58624	-0.57091	-0.67878	-0.56136
2543	-0.53543	-0.58624	-0.57091	-0.67878	-0.56136
2542	-0.53543	-0.58624	-0.57091	-0.68063	-0.56337
2541	-0.5374	-0.58809	-0.57809	-0.68248	-0.56534
2540	-0.53733	-0.58809	-0.57809	-0.68434	-0.56534
2539	-0.53929	-0.5899	-0.58045	-0.68525	-0.56534
2538	-0.53823	-0.59362	-0.58289	-0.6871	-0.56736
2537	-0.53816	-0.59362	-0.58762	-0.68804	-0.56932
2536	-0.53514	-0.59914	-0.59007	-0.68989	-0.56932
2535	-0.53407	-0.59914	-0.59243	-0.68989	-0.57143
2534	-0.53308	-0.60099	-0.59243	-0.68989	-0.57339
2533	-0.53414	-0.60285	-0.59724	-0.69266	-0.57339
2532	-0.53617	-0.60652	-0.5996	-0.69266	-0.57746
2531	-0.53926	-0.61023	-0.5996	-0.6945	-0.57746
2530	-0.54325	-0.61023	-0.60205	-0.6945	-0.57957
2529	-0.54527	-0.61208	-0.60441	-0.6945	-0.58154
2528	-0.54723	-0.61394	-0.60441	-0.69634	-0.58566
2527	-0.54813	-0.61575	-0.60441	-0.69634	-0.58973
2526	-0.54913	-0.61575	-0.60441	-0.69634	-0.58973
2525	-0.5481	-0.61575	-0.60441	-0.69818	-0.59385
2524	-0.54806	-0.61761	-0.60205	-0.6991	-0.59792
2523	-0.54713	-0.61576	-0.60205	-0.70001	-0.59792
2522	-0.54816	-0.61395	-0.60205	-0.70093	-0.60205
2521	-0.54919	-0.61395	-0.59968	-0.7037	-0.60401
2520	-0.55125	-0.6121	-0.59732	-0.7037	-0.60603
2519	-0.55321	-0.6121	-0.59732	-0.70647	-0.60813
2518	-0.55624	-0.61024	-0.59732	-0.70739	-0.61015
2517	-0.55817	-0.61024	-0.59488	-0.70924	-0.61015
2516	-0.56009	-0.61024	-0.59251	-0.712	-0.61217
2515	-0.56103	-0.6121	-0.59251	-0.71292	-0.61217
2514	-0.56295	-0.6121	-0.59495	-0.71569	-0.61217
2513	-0.56398	-0.6121	-0.59495	-0.71846	-0.61217
2512	-0.56601	-0.6121	-0.59732	-0.71939	-0.61418
2511	-0.56807	-0.61396	-0.59977	-0.72122	-0.61222
2510	-0.5701	-0.6121	-0.59977	-0.72308	-0.61222
2509	-0.57312	-0.61395	-0.59977	-0.72399	-0.6102
2508	-0.57518	-0.61395	-0.60458	-0.72585	-0.6102
2507	-0.57512	-0.61761	-0.60458	-0.72676	-0.6081
2506	-0.57608	-0.61946	-0.60939	-0.72768	-0.6081
2505	-0.57395	-0.6176	-0.60939	-0.72861	-0.6102
2504	-0.57289	-0.61941	-0.61184	-0.72861	-0.6102
2503	-0.57183	-0.62127	-0.61184	-0.72952	-0.6102
2502	-0.57076	-0.62127	-0.6142	-0.72952	-0.6102
2501	-0.5718	-0.61941	-0.61665	-0.72952	-0.61427
2500	-0.57489	-0.62122	-0.61665	-0.72952	-0.61427
2499	-0.57897	-0.62122	-0.61665	-0.72952	-0.61427
2498	-0.58312	-0.62122	-0.61909	-0.72952	-0.61834
2497	-0.58718	-0.62122	-0.62145	-0.72952	-0.62036
2496	-0.59127	-0.62303	-0.62145	-0.72861	-0.62233
2495	-0.59436	-0.62303	-0.62145	-0.72767	-0.62645
2494	-0.59532	-0.62303	-0.62145	-0.72767	-0.62841
2493	-0.59432	-0.62303	-0.62382	-0.72859	-0.62841
2492	-0.59333	-0.62303	-0.62618	-0.7295	-0.6324
2491	-0.59226	-0.62484	-0.62618	-0.7295	-0.6345
2490	-0.5903	-0.6267	-0.62855	-0.7295	-0.63647
2489	-0.5913	-0.6267	-0.63091	-0.7295	-0.63849
2488	-0.59034	-0.62851	-0.62846	-0.73042	-0.63849
2487	-0.59133	-0.63037	-0.63083	-0.73133	-0.64045
2486	-0.59233	-0.63037	-0.63083	-0.73133	-0.64256
2485	-0.59333	-0.63223	-0.63556	-0.73227	-0.64654
2484	-0.59432	-0.63589	-0.63311	-0.73227	-0.64654
2483	-0.59529	-0.63775	-0.63548	-0.73227	-0.64654
2482	-0.59323	-0.63775	-0.63784	-0.73319	-0.64654
2481	-0.59017	-0.63775	-0.63784	-0.73504	-0.64654
2480	-0.58917	-0.63775	-0.63784	-0.73504	-0.64654
2479	-0.58914	-0.63961	-0.64021	-0.73597	-0.64864
2478	-0.58708	-0.63961	-0.64021	-0.73688	-0.65066
2477	-0.58708	-0.64147	-0.64021	-0.73688	-0.65066
2476	-0.58808	-0.64333	-0.63785	-0.73782	-0.65066
2475	-0.59007	-0.64152	-0.63785	-0.73782	-0.65066
2474	-0.59213	-0.64338	-0.63785	-0.73873	-0.65277
2473	-0.59519	-0.64523	-0.6403	-0.74059	-0.6508
2472	-0.59927	-0.64523	-0.6403	-0.7415	-0.6508
2471	-0.60436	-0.65075	-0.63794	-0.7415	-0.6508
2470	-0.60941	-0.65261	-0.63802	-0.74242	-0.6508
2469	-0.6134	-0.65261	-0.63802	-0.74427	-0.65085
2468	-0.61745	-0.65632	-0.64046	-0.74519	-0.65085
2467	-0.62144	-0.65632	-0.64283	-0.74519	-0.65085
2466	-0.62347	-0.65817	-0.64292	-0.74612	-0.65085
2465	-0.62543	-0.66369	-0.64292	-0.74795	-0.64889
2464	-0.6234	-0.66369	-0.64772	-0.74795	-0.65099
2463	-0.62137	-0.66555	-0.65009	-0.74981	-0.65301
2462	-0.61935	-0.66736	-0.65009	-0.74981	-0.65301
2461	-0.61536	-0.66736	-0.65254	-0.75073	-0.65301
2460	-0.61439	-0.66921	-0.65254	-0.75166	-0.65498
2459	-0.61147	-0.66921	-0.65727	-0.75349	-0.6591
2458	-0.61051	-0.66921	-0.65972	-0.75349	-0.6591
2457	-0.61257	-0.66921	-0.66208	-0.75349	-0.66106
2456	-0.61266	-0.67102	-0.66444	-0.75535	-0.66308
2455	-0.61366	-0.67288	-0.6668	-0.75535	-0.66505
2454	-0.61476	-0.67288	-0.6668	-0.75535	-0.66505
2453	-0.61575	-0.67288	-0.66916	-0.75535	-0.66912
2452	-0.61569	-0.67469	-0.67161	-0.75627	-0.67113
2451	-0.61668	-0.67284	-0.67161	-0.75718	-0.6731
2450	-0.61971	-0.6747	-0.67634	-0.75718	-0.6731
2449	-0.62267	-0.67651	-0.67634	-0.7581	-0.67507
2448	-0.62665	-0.67651	-0.67634	-0.75901	-0.67296
2447	-0.63064	-0.68022	-0.67634	-0.75901	-0.67296
2446	-0.63367	-0.68203	-0.6787	-0.76084	-0.67291
2445	-0.63666	-0.68203	-0.6787	-0.76084	-0.67291
2444	-0.63762	-0.6857	-0.68107	-0.76269	-0.67291
2443	-0.63769	-0.6857	-0.68107	-0.7636	-0.6708
2442	-0.63463	-0.68756	-0.67862	-0.76452	-0.6708
2441	-0.63473	-0.68937	-0.67862	-0.76543	-0.67075
2440	-0.63373	-0.68937	-0.67862	-0.76637	-0.67075
2439	-0.6348	-0.68937	-0.67862	-0.76637	-0.67075
2438	-0.63579	-0.68937	-0.67862	-0.76728	-0.67075
2437	-0.63882	-0.68941	-0.67862	-0.76914	-0.67075
2436	-0.64274	-0.68941	-0.67862	-0.76914	-0.67075
2435	-0.64772	-0.68941	-0.67862	-0.76914	-0.67272
2434	-0.64968	-0.68941	-0.68107	-0.76914	-0.67272
2433	-0.65563	-0.68941	-0.68107	-0.77007	-0.67272
2432	-0.65962	-0.68941	-0.68343	-0.77007	-0.67473
2431	-0.66371	-0.68941	-0.68343	-0.77284	-0.67473
2430	-0.6668	-0.68941	-0.68588	-0.77284	-0.67473
2429	-0.66992	-0.68941	-0.68588	-0.77376	-0.67473
2428	-0.67205	-0.69127	-0.68824	-0.7747	-0.67473
2427	-0.67205	-0.69127	-0.69305	-0.7747	-0.67684
2426	-0.67108	-0.69127	-0.69305	-0.77746	-0.67684
2425	-0.66809	-0.69498	-0.6955	-0.77746	-0.68082
2424	-0.66597	-0.69679	-0.70023	-0.77838	-0.68293
2423	-0.66294	-0.69865	-0.70023	-0.78023	-0.68293
2422	-0.66082	-0.69865	-0.70504	-0.78023	-0.68902
2421	-0.65975	-0.70051	-0.70504	-0.78115	-0.69112
2420	-0.66072	-0.70237	-0.70504	-0.783	-0.69721
2419	-0.66168	-0.70237	-0.70749	-0.783	-0.69721
2418	-0.66471	-0.70237	-0.70986	-0.783	-0.7033
2417	-0.66471	-0.70418	-0.70986	-0.78393	-0.70742
2416	-0.66773	-0.70789	-0.70986	-0.78485	-0.71149
2415	-0.66969	-0.70789	-0.71222	-0.78485	-0.71351
2414	-0.66969	-0.70789	-0.71222	-0.7867	-0.71763
2413	-0.66869	-0.70789	-0.71222	-0.7867	-0.72161
2412	-0.66763	-0.70789	-0.71222	-0.78761	-0.72574
2411	-0.66663	-0.70789	-0.71222	-0.78855	-0.72574
2410	-0.66663	-0.7097	-0.71466	-0.78947	-0.73182
2409	-0.6677	-0.7097	-0.71702	-0.79038	-0.73182
2408	-0.66876	-0.71151	-0.71702	-0.79223	-0.73384
2407	-0.67188	-0.71336	-0.71702	-0.79315	-0.73595
2406	-0.67697	-0.71517	-0.72175	-0.795	-0.73791
2405	-0.68205	-0.71517	-0.72175	-0.79685	-0.73791
2404	-0.68507	-0.71699	-0.72175	-0.79868	-0.73791
2403	-0.68707	-0.71699	-0.72411	-0.79868	-0.73791
2402	-0.687	-0.7188	-0.72893	-0.80054	-0.73791
2401	-0.688	-0.72065	-0.72893	-0.80145	-0.73988
2400	-0.68694	-0.72432	-0.72893	-0.80237	-0.73988
2399	-0.68697	-0.72432	-0.73366	-0.80237	-0.73786
2398	-0.68797	-0.72803	-0.73366	-0.80422	-0.73786
2397	-0.69002	-0.72984	-0.73366	-0.80422	-0.73786
2396	-0.69109	-0.73356	-0.73839	-0.80422	-0.73786
2395	-0.69411	-0.73356	-0.73594	-0.80422	-0.73374
2394	-0.69614	-0.73542	-0.73594	-0.80514	-0.73374
2393	-0.69614	-0.73908	-0.7383	-0.80608	-0.73374
2392	-0.69717	-0.73908	-0.7383	-0.80608	-0.73374
2391	-0.6991	-0.74094	-0.73593	-0.80608	-0.73374
2390	-0.70016	-0.74094	-0.73593	-0.80608	-0.73374
2389	-0.70219	-0.74094	-0.73593	-0.807	-0.73365
2388	-0.70528	-0.74094	-0.73592	-0.807	-0.73365
2387	-0.70936	-0.74275	-0.73356	-0.80883	-0.73562
2386	-0.71551	-0.74275	-0.73112	-0.80883	-0.73562
2385	-0.71863	-0.74275	-0.72875	-0.80975	-0.7396
2384	-0.72275	-0.74275	-0.72875	-0.8116	-0.7396
2383	-0.72581	-0.74275	-0.72638	-0.81343	-0.74156
2382	-0.73089	-0.74275	-0.7192	-0.81434	-0.74353
2381	-0.73495	-0.7409	-0.7192	-0.81526	-0.74765
2380	-0.74006	-0.7409	-0.71684	-0.81617	-0.74962
2379	-0.74614	-0.7409	-0.71439	-0.81708	-0.75158
2378	-0.75223	-0.74642	-0.71202	-0.818	-0.75144
2377	-0.76336	-0.75009	-0.71447	-0.81891	-0.75346
2376	-0.77545	-0.75562	-0.71447	-0.81983	-0.75543
2375	-0.78755	-0.75929	-0.7121	-0.82076	-0.75332
2374	-0.79961	-0.76481	-0.71691	-0.82167	-0.75121
2373	-0.81267	-0.76848	-0.71691	-0.82259	-0.75107
2372	-0.82174	-0.77215	-0.71934	-0.82259	-0.75107
2371	-0.82969	-0.77582	-0.71934	-0.8226	-0.75093
2370	-0.83666	-0.78135	-0.72415	-0.8226	-0.74883
2369	-0.84278	-0.78502	-0.72178	-0.82168	-0.74672
2368	-0.84683	-0.78869	-0.72659	-0.82077	-0.74658
2367	-0.84982	-0.78869	-0.72422	-0.81985	-0.74448
2366	-0.85178	-0.7905	-0.72422	-0.82079	-0.74041
2365	-0.85374	-0.7905	-0.72422	-0.81896	-0.7383
2364	-0.85371	-0.78497	-0.72185	-0.81896	-0.73628
2363	-0.84753	-0.78497	-0.72185	-0.81804	-0.73418
2362	-0.83723	-0.78126	-0.71468	-0.81621	-0.73614
2361	-0.82398	-0.77574	-0.71223	-0.81529	-0.73614
2360	-0.81278	-0.77393	-0.70505	-0.81438	-0.73614
2359	-0.80158	-0.77021	-0.70261	-0.81253	-0.73609
2358	-0.79244	-0.77021	-0.6978	-0.81162	-0.73211
2357	-0.78739	-0.76654	-0.69535	-0.8107	-0.73
2356	-0.78948	-0.76654	-0.69299	-0.8107	-0.72799
2355	-0.7936	-0.76835	-0.69291	-0.8107	-0.724
2354	-0.79972	-0.76835	-0.69055	-0.81162	-0.724
2353	-0.80683	-0.77021	-0.6881	-0.81162	-0.72597
2352	-0.814	-0.77021	-0.6881	-0.81253	-0.72597
2351	-0.81915	-0.77203	-0.6881	-0.81253	-0.72597
2350	-0.82224	-0.77017	-0.68329	-0.81253	-0.73004
2349	-0.82337	-0.77203	-0.68329	-0.81345	-0.73004
2348	-0.82653	-0.77203	-0.68329	-0.81345	-0.73004
2347	-0.82866	-0.77384	-0.68329	-0.81345	-0.73201
2346	-0.83068	-0.77384	-0.68093	-0.81436	-0.73411
2345	-0.83371	-0.77198	-0.68093	-0.81529	-0.73411
2344	-0.83371	-0.77198	-0.67857	-0.81529	-0.73608
2343	-0.83068	-0.76646	-0.67613	-0.81529	-0.73818
2342	-0.82766	-0.76279	-0.6714	-0.81529	-0.74015
2341	-0.82052	-0.75541	-0.66659	-0.81436	-0.74226
2340	-0.8134	-0.75354	-0.66178	-0.81345	-0.74226
2339	-0.80327	-0.74987	-0.65941	-0.81345	-0.73827
2338	-0.79613	-0.74801	-0.65697	-0.81345	-0.73626
2337	-0.79098	-0.7462	-0.65934	-0.81252	-0.73227
2336	-0.79294	-0.7462	-0.65934	-0.81252	-0.72422
2335	-0.79493	-0.7462	-0.65925	-0.81344	-0.72024
2334	-0.79789	-0.74805	-0.66162	-0.8116	-0.71625
2333	-0.80493	-0.74619	-0.66398	-0.81251	-0.7082
2332	-0.80799	-0.74619	-0.66635	-0.81067	-0.70422
2331	-0.80799	-0.7499	-0.67352	-0.81067	-0.69813
2330	-0.805	-0.75542	-0.67825	-0.80882	-0.69218
2329	-0.80001	-0.75728	-0.68779	-0.80882	-0.69022
2328	-0.79191	-0.76281	-0.69497	-0.80791	-0.68413
2327	-0.78596	-0.76833	-0.70451	-0.80697	-0.68216
2326	-0.77895	-0.77386	-0.71169	-0.80605	-0.67809
2325	-0.773	-0.77939	-0.72123	-0.80511	-0.67809
2324	-0.76904	-0.78125	-0.72841	-0.8042	-0.67613
2323	-0.76711	-0.78677	-0.73086	-0.80328	-0.67814
2322	-0.76821	-0.78863	-0.73803	-0.80328	-0.68025
2321	-0.76734	-0.7923	-0.74765	-0.80236	-0.68227
2320	-0.76638	-0.79601	-0.75247	-0.80145	-0.68835
2319	-0.76542	-0.79968	-0.75728	-0.80144	-0.69037
2318	-0.76532	-0.79968	-0.76445	-0.80144	-0.69646
2317	-0.76532	-0.8034	-0.7669	-0.80237	-0.70058
2316	-0.76322	-0.80526	-0.77407	-0.80237	-0.70456
2315	-0.76419	-0.80526	-0.77407	-0.80237	-0.70869
2314	-0.76505	-0.80711	-0.77888	-0.80237	-0.71276
2313	-0.76502	-0.80711	-0.78133	-0.80237	-0.71688
2312	-0.76492	-0.80711	-0.78133	-0.80331	-0.72086
2311	-0.76585	-0.80896	-0.78613	-0.80331	-0.72297
2310	-0.76781	-0.80896	-0.78858	-0.80331	-0.72906
2309	-0.76771	-0.80715	-0.78858	-0.80331	-0.72906
2308	-0.76662	-0.80901	-0.7934	-0.80331	-0.73116
2307	-0.76456	-0.80715	-0.79584	-0.80422	-0.73318
2306	-0.7625	-0.80533	-0.79348	-0.80329	-0.73528
2305	-0.76044	-0.80533	-0.79348	-0.80329	-0.73528
2304	-0.75944	-0.80347	-0.79593	-0.80237	-0.73739
2303	-0.75642	-0.80166	-0.7983	-0.80237	-0.7395
2302	-0.75549	-0.7998	-0.79594	-0.80143	-0.7395
2301	-0.75752	-0.79614	-0.79839	-0.80143	-0.7416
2300	-0.76051	-0.79428	-0.79839	-0.80051	-0.74371
2299	-0.76154	-0.79062	-0.79121	-0.80051	-0.74371
2298	-0.76453	-0.78695	-0.78885	-0.80051	-0.74174
2297	-0.76556	-0.78142	-0.78885	-0.79866	-0.74174
2296	-0.76456	-0.77961	-0.78648	-0.79775	-0.73972
2295	-0.7625	-0.77409	-0.78167	-0.79775	-0.73776
2294	-0.75848	-0.76856	-0.77686	-0.79591	-0.73776
2293	-0.75446	-0.76304	-0.77213	-0.79498	-0.73364
2292	-0.74841	-0.76123	-0.76968	-0.79407	-0.73167
2291	-0.74147	-0.75571	-0.76251	-0.79223	-0.72755
2290	-0.73542	-0.75385	-0.75778	-0.79223	-0.72544
2289	-0.72841	-0.74832	-0.75296	-0.79132	-0.71935
2288	-0.72236	-0.74651	-0.74816	-0.79132	-0.71725
2287	-0.71734	-0.74651	-0.74579	-0.79041	-0.71528
2286	-0.71325	-0.74284	-0.74098	-0.79041	-0.71318
2285	-0.70923	-0.74284	-0.74098	-0.79041	-0.71318
2284	-0.70611	-0.74284	-0.73617	-0.79133	-0.70911
2283	-0.70701	-0.74284	-0.73617	-0.79318	-0.70911
2282	-0.70797	-0.74284	-0.73617	-0.79318	-0.70911
2281	-0.70993	-0.74284	-0.73617	-0.79409	-0.70714
2280	-0.70993	-0.7447	-0.7361	-0.79503	-0.70916
2279	-0.71286	-0.74837	-0.7361	-0.79594	-0.70916
2278	-0.71489	-0.75023	-0.73846	-0.79687	-0.70921
2277	-0.71489	-0.75023	-0.73846	-0.79779	-0.71131
2276	-0.71289	-0.75023	-0.74083	-0.7987	-0.71131
2275	-0.71189	-0.75209	-0.74083	-0.7987	-0.71131
2274	-0.7099	-0.75209	-0.74075	-0.80055	-0.71131
2273	-0.7089	-0.75023	-0.74075	-0.80146	-0.71131
2272	-0.70588	-0.75209	-0.74548	-0.80146	-0.71333
2271	-0.70189	-0.7539	-0.74548	-0.80239	-0.71333
2270	-0.69986	-0.7539	-0.74548	-0.80239	-0.7153
2269	-0.6999	-0.75205	-0.74312	-0.80239	-0.7153
2268	-0.70093	-0.75205	-0.74312	-0.80333	-0.71726
2267	-0.70099	-0.74839	-0.74312	-0.80333	-0.71937
2266	-0.70398	-0.74839	-0.74312	-0.80333	-0.72133
2265	-0.71103	-0.74653	-0.74076	-0.80519	-0.7233
2264	-0.71807	-0.74653	-0.74076	-0.80519	-0.7254
2263	-0.72608	-0.74468	-0.74076	-0.80612	-0.72737
2262	-0.73319	-0.74281	-0.74076	-0.80704	-0.73144
2261	-0.73824	-0.74281	-0.74321	-0.80798	-0.73346
2260	-0.74336	-0.74467	-0.74321	-0.8089	-0.73753
2259	-0.74539	-0.74467	-0.74321	-0.81166	-0.7395
2258	-0.74652	-0.74286	-0.74566	-0.81166	-0.7416
2257	-0.74356	-0.74286	-0.74802	-0.81258	-0.7416
2256	-0.7405	-0.741	-0.74802	-0.81441	-0.74357
2255	-0.73545	-0.741	-0.74802	-0.81441	-0.74567
2254	-0.73037	-0.74286	-0.75038	-0.81533	-0.74567
2253	-0.72525	-0.74286	-0.75282	-0.81624	-0.74769
2252	-0.72206	-0.74286	-0.75282	-0.81623	-0.75176
2251	-0.71987	-0.74286	-0.74801	-0.81714	-0.75176
2250	-0.71764	-0.74286	-0.74801	-0.81714	-0.75785
2249	-0.71758	-0.741	-0.74564	-0.81714	-0.75995
2248	-0.72054	-0.741	-0.74555	-0.8162	-0.75995
2247	-0.72452	-0.741	-0.74555	-0.81528	-0.76408
2246	-0.72658	-0.741	-0.74074	-0.81435	-0.76408
2245	-0.72971	-0.741	-0.74074	-0.81343	-0.76618
2244	-0.73183	-0.74286	-0.74074	-0.81251	-0.76618
2243	-0.73602	-0.74467	-0.7431	-0.81251	-0.77031
2242	-0.73914	-0.74467	-0.74065	-0.81066	-0.77031
2241	-0.74323	-0.74833	-0.74065	-0.80974	-0.77045
2240	-0.74429	-0.74833	-0.74302	-0.80882	-0.77045
2239	-0.74622	-0.75199	-0.74538	-0.80696	-0.76848
2238	-0.74612	-0.7538	-0.74775	-0.80604	-0.76651
2237	-0.74798	-0.75566	-0.75256	-0.80696	-0.76244
2236	-0.74788	-0.75747	-0.75256	-0.80602	-0.75635
2235	-0.74582	-0.75928	-0.75729	-0.80693	-0.75439
2234	-0.74582	-0.75928	-0.75729	-0.80693	-0.75032
2233	-0.74483	-0.76114	-0.75729	-0.80693	-0.74625
2232	-0.74695	-0.7611	-0.75729	-0.80876	-0.74428
2231	-0.74802	-0.76296	-0.75729	-0.80876	-0.74217
2230	-0.74606	-0.76296	-0.75493	-0.80968	-0.74021
2229	-0.74403	-0.76478	-0.75493	-0.81154	-0.7381
2228	-0.742	-0.76478	-0.75493	-0.81246	-0.7381
2227	-0.74203	-0.76664	-0.75974	-0.81338	-0.736
2226	-0.74097	-0.77031	-0.75974	-0.81523	-0.73801
2225	-0.73991	-0.77216	-0.76219	-0.81709	-0.73801
2224	-0.74293	-0.77402	-0.76218	-0.81709	-0.74003
2223	-0.74596	-0.77773	-0.76462	-0.81803	-0.74003
2222	-0.74905	-0.78144	-0.76462	-0.81896	-0.73793
2221	-0.75323	-0.7833	-0.76943	-0.81805	-0.73793
2220	-0.75529	-0.78701	-0.77188	-0.81805	-0.73793
2219	-0.75841	-0.79067	-0.77433	-0.81899	-0.73591
2218	-0.75948	-0.79253	-0.77913	-0.81807	-0.73591
2217	-0.75948	-0.79252	-0.77913	-0.81716	-0.73179
2216	-0.75542	-0.79256	-0.77913	-0.81624	-0.72977
2215	-0.7523	-0.7907	-0.77913	-0.81532	-0.72977
2214	-0.74918	-0.78703	-0.77913	-0.81349	-0.72775
2213	-0.74798	-0.78151	-0.77433	-0.81163	-0.72986
2212	-0.74486	-0.7797	-0.77188	-0.81071	-0.72784
2211	-0.7438	-0.77598	-0.76707	-0.80888	-0.72784
2210	-0.74576	-0.77046	-0.76226	-0.80795	-0.72582
2209	-0.74875	-0.76494	-0.75982	-0.80611	-0.72582
2208	-0.75284	-0.75941	-0.75264	-0.80611	-0.72779
2207	-0.755	-0.75389	-0.74539	-0.8052	-0.72577
2206	-0.75506	-0.74651	-0.74294	-0.80428	-0.72774
2205	-0.7531	-0.74285	-0.73577	-0.80244	-0.72971
2204	-0.74921	-0.73733	-0.73332	-0.80335	-0.72971
2203	-0.73917	-0.73547	-0.7285	-0.80244	-0.72971
2202	-0.72711	-0.73547	-0.72606	-0.80244	-0.72957
2201	-0.71196	-0.73547	-0.72606	-0.80245	-0.72957
2200	-0.69883	-0.73547	-0.72606	-0.80245	-0.72957
2199	-0.6868	-0.73733	-0.7285	-0.80245	-0.72746
2198	-0.6777	-0.73733	-0.72614	-0.80154	-0.72746
2197	-0.67364	-0.73914	-0.72614	-0.80154	-0.72746
2196	-0.6767	-0.74099	-0.7285	-0.8006	-0.72746
2195	-0.68388	-0.74099	-0.73094	-0.8006	-0.72746
2194	-0.69301	-0.74465	-0.73331	-0.8006	-0.72957
2193	-0.70212	-0.74464	-0.73576	-0.80058	-0.72962
2192	-0.71219	-0.74464	-0.7334	-0.8015	-0.72765
2191	-0.72438	-0.74831	-0.7334	-0.80334	-0.72568
2190	-0.73356	-0.7483	-0.73584	-0.80334	-0.72568
2189	-0.73867	-0.7483	-0.73584	-0.80518	-0.72372
2188	-0.7417	-0.7483	-0.73584	-0.80702	-0.71965
2187	-0.74784	-0.74644	-0.73348	-0.80886	-0.72166
2186	-0.75293	-0.74644	-0.73348	-0.81256	-0.7197
2185	-0.75296	-0.74825	-0.73585	-0.81533	-0.7197
2184	-0.75087	-0.74825	-0.73585	-0.81994	-0.71773
2183	-0.74964	-0.75006	-0.73822	-0.82362	-0.71773
2182	-0.75054	-0.75192	-0.74059	-0.82824	-0.71375
2181	-0.74635	-0.75373	-0.74059	-0.83008	-0.70968
2180	-0.73911	-0.75559	-0.7454	-0.8347	-0.71179
2179	-0.73286	-0.75926	-0.7525	-0.83746	-0.71179
2178	-0.73363	-0.76112	-0.75732	-0.83931	-0.71179
2177	-0.73759	-0.76293	-0.7645	-0.84114	-0.71193
2176	-0.74048	-0.76661	-0.76923	-0.8439	-0.716
2175	-0.7435	-0.77032	-0.77641	-0.84481	-0.7181
2174	-0.75055	-0.77213	-0.78359	-0.84572	-0.72021
2173	-0.75762	-0.77213	-0.7884	-0.84664	-0.72231
2172	-0.75875	-0.77394	-0.79085	-0.84755	-0.72442
2171	-0.75493	-0.77394	-0.79321	-0.84755	-0.73051
2170	-0.75207	-0.77394	-0.79566	-0.84755	-0.73463
2169	-0.74619	-0.77761	-0.79802	-0.84661	-0.74072
2168	-0.74027	-0.78127	-0.7981	-0.84753	-0.74891
2167	-0.73332	-0.78127	-0.7981	-0.84847	-0.755
2166	-0.72831	-0.78494	-0.80054	-0.8503	-0.76521
2165	-0.72724	-0.78679	-0.79817	-0.85215	-0.7713
2164	-0.72821	-0.7886	-0.7958	-0.85401	-0.77949
2163	-0.73123	-0.79045	-0.79342	-0.85586	-0.7876
2162	-0.73838	-0.79045	-0.79105	-0.85771	-0.79369
2161	-0.74838	-0.79231	-0.78868	-0.85865	-0.80385
2160	-0.76038	-0.79784	-0.78632	-0.85958	-0.81195
2159	-0.7754	-0.80155	-0.78632	-0.86235	-0.82014
2158	-0.79251	-0.80526	-0.78631	-0.86329	-0.82623
2157	-0.80554	-0.80898	-0.78631	-0.86513	-0.83232
2156	-0.81654	-0.81088	-0.78631	-0.86607	-0.83841
2155	-0.82242	-0.81088	-0.78631	-0.86607	-0.84239
2154	-0.82235	-0.81093	-0.78631	-0.86609	-0.84646
2153	-0.82139	-0.81279	-0.78867	-0.86609	-0.85044
2152	-0.81547	-0.80912	-0.78867	-0.86609	-0.85452
2151	-0.80547	-0.81098	-0.78867	-0.86426	-0.85648
2150	-0.7964	-0.80917	-0.79104	-0.86332	-0.86046
2149	-0.79145	-0.81103	-0.79104	-0.86241	-0.86243
2148	-0.78746	-0.80922	-0.79104	-0.86239	-0.8644
2147	-0.78437	-0.80555	-0.79341	-0.86148	-0.86636
2146	-0.78427	-0.8037	-0.79341	-0.86146	-0.86833
2145	-0.78204	-0.80189	-0.79341	-0.86055	-0.87029
2144	-0.77892	-0.80189	-0.79105	-0.86053	-0.87226
2143	-0.7759	-0.80189	-0.79341	-0.86145	-0.87212
2142	-0.77081	-0.80189	-0.79341	-0.86054	-0.8701
2141	-0.76882	-0.8056	-0.79578	-0.86146	-0.86996
2140	-0.76985	-0.80745	-0.79578	-0.86238	-0.86996
2139	-0.77394	-0.80927	-0.79815	-0.8633	-0.86996
2138	-0.78314	-0.81293	-0.79815	-0.86513	-0.86987
2137	-0.79334	-0.81664	-0.80052	-0.86513	-0.86987
2136	-0.80052	-0.8203	-0.80052	-0.86605	-0.86992
2135	-0.80663	-0.82398	-0.80533	-0.86696	-0.86992
2134	-0.80673	-0.82764	-0.80533	-0.86881	-0.86585
2133	-0.80281	-0.83316	-0.81015	-0.86881	-0.86389
2132	-0.7959	-0.83683	-0.81251	-0.86881	-0.86192
2131	-0.78782	-0.83869	-0.81496	-0.86881	-0.85785
2130	-0.77975	-0.84236	-0.81496	-0.86881	-0.85588
2129	-0.77559	-0.84236	-0.81496	-0.86698	-0.8498
2128	-0.77456	-0.8405	-0.81496	-0.86698	-0.84783
2127	-0.77958	-0.83684	-0.81259	-0.86422	-0.84371
2126	-0.78566	-0.83684	-0.81259	-0.86145	-0.83964
2125	-0.79271	-0.83499	-0.80786	-0.85868	-0.83355
2124	-0.79875	-0.82946	-0.80541	-0.85591	-0.82943
2123	-0.79982	-0.8258	-0.80068	-0.85315	-0.82334
2122	-0.80088	-0.82028	-0.79824	-0.85038	-0.81921
2121	-0.79683	-0.81843	-0.79106	-0.84759	-0.81509
2120	-0.79171	-0.8129	-0.7887	-0.84482	-0.81097
2119	-0.78656	-0.80924	-0.78389	-0.84297	-0.80895
2118	-0.77938	-0.80553	-0.78153	-0.84018	-0.80483
2117	-0.77623	-0.8	-0.77672	-0.83925	-0.80267
2116	-0.77503	-0.79815	-0.77427	-0.83739	-0.80057
2115	-0.77394	-0.79444	-0.77427	-0.83739	-0.79855
2114	-0.77188	-0.79444	-0.77182	-0.83646	-0.80052
2113	-0.77092	-0.79258	-0.77182	-0.83737	-0.79841
2112	-0.77095	-0.79258	-0.77419	-0.83829	-0.79639
2111	-0.76902	-0.79077	-0.77419	-0.8392	-0.79639
2110	-0.76613	-0.78891	-0.77655	-0.84103	-0.80047
2109	-0.76333	-0.78891	-0.77892	-0.8438	-0.80047
2108	-0.76144	-0.78705	-0.77892	-0.84563	-0.80047
2107	-0.76157	-0.78886	-0.78128	-0.84655	-0.80248
2106	-0.75964	-0.78886	-0.78365	-0.84746	-0.80248
2105	-0.75771	-0.79071	-0.78601	-0.84838	-0.8045
2104	-0.75675	-0.79071	-0.78837	-0.84838	-0.8066
2103	-0.75977	-0.79437	-0.79082	-0.8493	-0.80862
2102	-0.76476	-0.79437	-0.79318	-0.85115	-0.80862
2101	-0.7717	-0.7999	-0.79799	-0.85115	-0.81274
2100	-0.77865	-0.7999	-0.79799	-0.85207	-0.81476
2099	-0.78958	-0.80542	-0.80279	-0.85207	-0.81476
2098	-0.79955	-0.80723	-0.80515	-0.85299	-0.81678
2097	-0.80952	-0.81275	-0.80996	-0.85299	-0.81467
2096	-0.81441	-0.81828	-0.81477	-0.85393	-0.81669
2095	-0.81637	-0.82195	-0.81721	-0.8521	-0.81669
2094	-0.81434	-0.8238	-0.81957	-0.8521	-0.81871
2093	-0.80936	-0.82561	-0.82202	-0.85118	-0.81871
2092	-0.80241	-0.82747	-0.82446	-0.85026	-0.81871
2091	-0.79753	-0.82932	-0.82446	-0.84935	-0.81871
2090	-0.79254	-0.82932	-0.82454	-0.84843	-0.81871
2089	-0.78958	-0.82932	-0.82454	-0.8466	-0.81871
2088	-0.78865	-0.82932	-0.82462	-0.84568	-0.81871
2087	-0.79068	-0.82932	-0.82225	-0.84292	-0.82283
2086	-0.79261	-0.82751	-0.81988	-0.84108	-0.82283
2085	-0.79553	-0.82565	-0.81752	-0.84108	-0.82493
2084	-0.79543	-0.82565	-0.81279	-0.83832	-0.82493
2083	-0.79534	-0.82198	-0.80806	-0.83649	-0.82704
2082	-0.79424	-0.82198	-0.80569	-0.83557	-0.82704
2081	-0.79112	-0.82012	-0.80333	-0.83466	-0.82915
2080	-0.78899	-0.81646	-0.80097	-0.83466	-0.83125
2079	-0.78603	-0.8146	-0.79853	-0.83559	-0.83125
2078	-0.78504	-0.81641	-0.79617	-0.8365	-0.83537
2077	-0.78404	-0.81641	-0.79617	-0.83835	-0.83537
2076	-0.78314	-0.81641	-0.79381	-0.8402	-0.83537
2075	-0.7842	-0.81636	-0.79136	-0.84297	-0.83537
2074	-0.78626	-0.81451	-0.79137	-0.84482	-0.83537
2073	-0.7862	-0.81632	-0.78892	-0.84758	-0.83336
2072	-0.78517	-0.81632	-0.79129	-0.85035	-0.83336
2071	-0.78218	-0.81632	-0.78884	-0.85312	-0.83336
2070	-0.78015	-0.81813	-0.79121	-0.8568	-0.83336
2069	-0.78015	-0.81813	-0.79113	-0.85956	-0.8312
2068	-0.77819	-0.81813	-0.7935	-0.86418	-0.8312
2067	-0.77719	-0.82	-0.79587	-0.86786	-0.83317
2066	-0.77835	-0.82	-0.79342	-0.87154	-0.82904
2065	-0.77842	-0.81818	-0.79579	-0.87431	-0.82904
2064	-0.77948	-0.82004	-0.79579	-0.87523	-0.82703
2063	-0.78457	-0.82004	-0.79571	-0.87708	-0.82094
2062	-0.78762	-0.81823	-0.79808	-0.878	-0.82094
2061	-0.79261	-0.82009	-0.79808	-0.878	-0.81696
2060	-0.7966	-0.81828	-0.80281	-0.878	-0.81087
2059	-0.80358	-0.81828	-0.80281	-0.87709	-0.80689
2058	-0.80853	-0.81461	-0.80518	-0.87709	-0.8029
2057	-0.81152	-0.8128	-0.80518	-0.87432	-0.79681
2056	-0.81245	-0.8128	-0.80518	-0.87432	-0.79283
2055	-0.81438	-0.8128	-0.80754	-0.87155	-0.79087
2054	-0.81338	-0.8128	-0.80991	-0.86972	-0.78492
2053	-0.81232	-0.81094	-0.81235	-0.86789	-0.78295
2052	-0.80933	-0.80909	-0.81471	-0.86697	-0.77897
2051	-0.8073	-0.8109	-0.81708	-0.86606	-0.77897
2050	-0.8083	-0.8109	-0.82181	-0.86514	-0.78113
2049	-0.81145	-0.81456	-0.82181	-0.86423	-0.78113
2048	-0.81461	-0.81456	-0.82899	-0.86515	-0.78525
2047	-0.8158	-0.81823	-0.83135	-0.86606	-0.7853
2046	-0.81397	-0.82009	-0.83616	-0.86791	-0.79139
2045	-0.81115	-0.82561	-0.83852	-0.86883	-0.79341
2044	-0.80726	-0.82927	-0.84334	-0.8716	-0.79949
2043	-0.79938	-0.83294	-0.84334	-0.87252	-0.80151
2042	-0.78738	-0.83666	-0.84334	-0.87344	-0.80549
2041	-0.77226	-0.84032	-0.84334	-0.87436	-0.80746
2040	-0.75917	-0.84218	-0.84578	-0.87436	-0.81144
2039	-0.74601	-0.84956	-0.84578	-0.87436	-0.81355
2038	-0.73791	-0.85328	-0.84586	-0.87435	-0.81551
2037	-0.73079	-0.86066	-0.84831	-0.87435	-0.81748
2036	-0.72867	-0.86437	-0.84831	-0.87341	-0.81944
2035	-0.73169	-0.86995	-0.8484	-0.87247	-0.82352
2034	-0.73764	-0.87547	-0.8484	-0.87156	-0.82548
2033	-0.74555	-0.87918	-0.85084	-0.87063	-0.83152
2032	-0.75649	-0.88842	-0.85084	-0.86877	-0.83348
2031	-0.76955	-0.89394	-0.85329	-0.86783	-0.83957
2030	-0.78254	-0.90133	-0.8581	-0.86783	-0.84364
2029	-0.79656	-0.90871	-0.86291	-0.86689	-0.84973
2028	-0.80863	-0.91609	-0.86773	-0.8678	-0.85371
2027	-0.8177	-0.92161	-0.8749	-0.86872	-0.86177
2026	-0.82787	-0.92713	-0.87963	-0.86963	-0.86786
2025	-0.83707	-0.93081	-0.88681	-0.87148	-0.87184
2024	-0.84518	-0.93633	-0.89398	-0.87239	-0.87385
2023	-0.84724	-0.93814	-0.89871	-0.87421	-0.87385
2022	-0.8493	-0.93999	-0.90589	-0.87606	-0.87391
2021	-0.85338	-0.9418	-0.91061	-0.87883	-0.8718
2020	-0.85737	-0.9418	-0.91298	-0.88068	-0.86983
2019	-0.85628	-0.93994	-0.91534	-0.88344	-0.86576
2018	-0.85106	-0.93623	-0.92007	-0.88621	-0.86778
2017	-0.84292	-0.93071	-0.91762	-0.88991	-0.86371
2016	-0.83578	-0.92518	-0.92235	-0.89268	-0.85973
2015	-0.82558	-0.91595	-0.92227	-0.89638	-0.85369
2014	-0.81338	-0.90856	-0.92464	-0.89918	-0.8476
2013	-0.80325	-0.90304	-0.92692	-0.90194	-0.84362
2012	-0.80029	-0.89747	-0.92692	-0.90473	-0.84165
2011	-0.80245	-0.89009	-0.92929	-0.90844	-0.83767
2010	-0.80856	-0.88271	-0.92684	-0.91123	-0.83978
2009	-0.8177	-0.87718	-0.92448	-0.91402	-0.83978
2008	-0.8288	-0.87162	-0.92203	-0.91587	-0.84385
2007	-0.8388	-0.8679	-0.92204	-0.9159	-0.84385
2006	-0.84681	-0.86424	-0.92204	-0.9159	-0.84792
2005	-0.8508	-0.86424	-0.92204	-0.91499	-0.84792
2004	-0.84973	-0.86425	-0.91731	-0.91407	-0.85199
2003	-0.84661	-0.86425	-0.9125	-0.91131	-0.85396
[truncated: 1,373 more rows]

## Sheet: SI FIg7
pH 2 -> pH 13									pH 2 -> pH 13									pH 2 -> pH 13									pH 2 -> pH 13									pH 2 -> pH 13
Pixels	Time (s)	Particle 1	Particle 2	Particle 3	Average	Std Dev			Pixels	Time (s)	Particle 1	Particle 2	Particle 3	Average	Std Dev			Pixels	Time (s)	Particle 1	Particle 2	Particle 3	Average	Std Dev			Pixels	Time (s)	Particle 1	Particle 2	Particle 3	Average	Std Dev			Pixels	Time (s)	Particle 1	Particle 2	Particle 3	Average	Std Dev
	0	1584.45	1570.56	1517.6	1557.54	28.8043				0	1595.41	1598.72	1521.12	1571.75	35.827				0	1570.98	1594.81	1525.18	1563.66	28.8946				0	1569.92	1602.4	1517.44	1563.25	35.0037				0	1588.8	1625.28	1528.48	1580.85	39.9159
	0.4	1579.01	1563.2	1513.44	1551.88	27.9404				0.4	1588.05	1582.72	1516.96	1562.58	32.33				0.4	1568.74	1598.01	1523.26	1563.34	30.7554				0.4	1576	1603.04	1516.64	1565.23	36.0859				0.4	1581.76	1617.76	1519.52	1573.01	40.5804
	0.8	1577.89	1555.68	1515.36	1549.64	25.8835				0.8	1569.17	1571.04	1524	1554.74	21.7482				0.8	1584.42	1594.97	1528.22	1569.2	29.298				0.8	1579.36	1615.84	1534.72	1576.64	33.1729				0.8	1584.48	1612.48	1529.28	1575.41	34.566
	1.2	1584.93	1572.64	1535.04	1564.2	21.2244				1.2	1564.69	1587.68	1517.44	1556.6	29.2402				1.2	1579.94	1598.81	1537.66	1572.14	25.5673				1.2	1575.52	1624.16	1542.56	1580.75	33.5174				1.2	1589.6	1623.2	1523.2	1578.67	41.5504
	1.6	1596.77	1577.92	1553.44	1576.04	17.7405				1.6	1575.25	1566.08	1515.36	1552.23	26.3394				1.6	1602.18	1609.05	1553.18	1588.14	24.8767				1.6	1586.08	1633.6	1568.48	1596.05	27.5046				1.6	1582.24	1613.76	1528.16	1574.72	35.3483
	2	1541.44	1635.68	1598.56	1591.89	38.761				2	1566.61	1581.44	1515.04	1554.36	28.4578				2	1597.54	1611.93	1588.7	1599.39	9.57446				2	1639.36	1693.28	1627.68	1653.44	28.5718				2	2545.6	2616.96	2504.16	2555.57	46.5873
	2.4	1616.96	1844.48	1823.2	1761.55	102.607				2.4	1560.69	1577.28	1515.68	1551.22	26.0254				2.4	1635.62	1716.73	1705.02	1685.79	35.7982				2.4	1708.64	2100.64	2050.4	1953.23	174.161				2.4	2548.8	2609.76	2506.08	2554.88	42.545
	2.8	2008.96	2198.08	2376.16	2194.4	149.931				2.8	1566.13	1573.44	1512.96	1550.84	26.9539				2.8	1718.08	2021.28	1954.88	1898.08	130.134				2.8	2531.68	2606.24	2463.84	2533.92	58.1561				2.8	2553.76	2611.84	2494.56	2553.39	47.8801
	3.2	2528.61	2610.67	2501.89	2547.06	46.2845				3.2	1588.37	1635.68	1598.56	1607.54	20.3295				3.2	2496.16	2606.24	2453.92	2518.77	64.2073				3.2	2518.24	2600.16	2466.56	2528.32	55.0057				3.2	2554.72	2603.68	2488.8	2549.07	47.0696
	3.6	2512.93	2602.99	2491.81	2535.91	48.2093				3.6	1663.89	1844.48	1823.2	1777.19	80.5833				3.6	2496.16	2600.8	2475.36	2524.11	54.8912				3.6	2481.6	2598.24	2470.4	2516.75	57.8056				3.6	2543.84	2604.8	2499.36	2549.33	43.2206
	4	2516.29	2602.35	2497.57	2538.74	45.6254				4	1848.96	2358.08	2312.16	2173.07	229.943				4	2533.12	2611.2	2460.48	2534.93	61.5445				4	2532.48	2595.68	2458.4	2528.85	56.103				4	2551.2	2626.24	2488.32	2555.25	56.3785
	4.4	2501.73	2604.43	2497.25	2534.47	49.5023				4.4	2425.44	2556.32	2471.33	2484.36	54.2204				4.4	2516.64	2598.72	2465.28	2526.88	54.9557				4.4	2488.96	2601.44	2455.2	2515.2	62.519				4.4	2520	2605.76	2492.8	2539.52	48.137
	4.8	2504.29	2594.83	2490.37	2529.83	46.3113				4.8	2514.18	2613.05	2491.51	2539.58	52.7705				4.8	2501.76	2602.24	2444.96	2516.32	65.0295				4.8	2514.56	2600.32	2473.28	2529.39	52.9129				4.8	2550.08	2604.32	2488.64	2547.68	47.2566
pH 13 -> pH 2									pH 13 -> pH 2									pH 13 -> pH 2									pH 13 -> pH 2									pH 13 -> pH 2
Pixels	Time (s)	Particle 1	Particle 2	Particle 3	Average	Std Dev			Pixels	Time (s)	Particle 1	Particle 2	Particle 3	Average	Std Dev			Pixels	Time (s)	Particle 1	Particle 2	Particle 3	Average	Std Dev			Pixels	Time (s)	Particle 1	Particle 2	Particle 3	Average	Std Dev			Pixels	Time (s)	Particle 1	Particle 2	Particle 3	Average	Std Dev
	0	2501.89	2571.95	2459.97	2511.27	46.1936				0	2512.58	2607.93	2479.51	2533.34	54.4449				0	2498.88	2599.52	2456.16	2518.19	60.0976				0	2503.36	2579.68	2445.6	2509.55	54.9125				0	2525.44	2566.08	2446.56	2512.69	49.6193
	0.4	2475.33	2566.67	2480.45	2507.49	41.9028				0.4	2490.82	2596.41	2474.07	2520.43	54.1586				0.4	2516.96	2595.36	2457.44	2523.25	56.4812				0.4	2485.44	2569.12	2436	2496.85	54.942				0.4	2513.92	2557.12	2438.24	2503.09	49.1327
	0.8	2490.05	2561.39	2462.69	2504.71	41.6055				0.8	2468.58	2585.21	2453.75	2502.51	58.7895				0.8	2487.68	2577.12	2436.64	2500.48	58.0605				0.8	2482.88	2556	2430.56	2489.81	51.4448				0.8	2500.64	2568.64	2445.6	2504.96	50.3237
	1.2	2466.05	2560.91	2462.53	2496.5	45.5691				1.2	2481.86	2577.37	2444.95	2501.39	55.7981				1.2	2504.64	2580.16	2434.24	2506.35	59.5838				1.2	2484.96	2561.76	2436.96	2494.56	51.3996				1.2	2487.36	2558.88	2436.48	2494.24	50.2058
	1.6	2455.97	2524.59	2456.77	2479.11	32.1602				1.6	2468.1	2588.25	2458.23	2504.86	59.1047				1.6	2472.8	2571.84	2421.6	2488.75	62.3631				1.6	2476.32	2549.12	2430.08	2485.17	48.9994				1.6	2507.68	2539.84	2428.96	2492.16	46.5779
	2	2450.37	2508.43	2445.25	2468.02	28.6522				2	2455.3	2566.01	2427.03	2482.78	59.9749				2	2490.24	2545.76	2420.48	2485.49	51.2554				2	2470.88	2542.08	2430.08	2481.01	46.2818				2	2477.6	2526.4	2424.64	2476.21	41.5549
	2.4	2443.49	2505.87	2435.97	2461.78	31.3288				2.4	2458.5	2548.57	2441.11	2482.73	47.0979				2.4	2480.8	2540.48	2412	2477.76	52.4958				2.4	2479.2	2541.28	2427.68	2482.72	46.4437				2.4	2467.36	2510.08	2405.44	2460.96	42.9581
	2.8	2419.65	2494.35	2433.73	2449.25	32.4085				2.8	2457.38	2530.97	2441.75	2476.7	38.903				2.8	2477.6	2533.44	2406.56	2472.53	51.9223				2.8	2455.52	2511.36	2391.68	2452.85	48.8955				2.8	2473.6	2496.8	2392.48	2454.29	44.723
	3.2	2425.73	2456.43	2407.01	2429.73	20.3716				3.2	2432.1	2526.01	2422.23	2460.11	46.7714				3.2	2474.72	2531.2	2404.96	2470.29	51.6322				3.2	2441.12	2493.6	2381.76	2438.83	45.6873				3.2	2445.12	2480.32	2357.76	2427.73	51.5232
	3.6	2412.13	2445.71	2394.37	2417.41	21.2879				3.6	2435.3	2523.45	2430.55	2463.1	42.7195				3.6	2481.92	2532.96	2406.24	2473.71	52.0582				3.6	2437.92	2489.28	2361.44	2429.55	52.5252				3.6	2403.2	2442.72	2327.36	2391.09	47.8673
	4	2397.89	2419.79	2374.21	2397.3	18.612				4	2432.42	2518.49	2423.03	2457.98	42.96				4	2467.04	2524.96	2397.44	2463.15	52.1326				4	2413.92	2479.52	2356.32	2416.59	50.3315				4	2388.48	2408.8	2291.68	2362.99	51.0993
	4.4	2368.93	2392.27	2371.33	2377.51	10.4822				4.4	2421.22	2499.61	2422.07	2447.63	36.7564				4.4	2461.12	2513.44	2398.4	2457.65	47.0288				4.4	2399.2	2460.32	2338.56	2399.36	49.7084				4.4	2342.4	2369.44	2234.56	2315.47	58.265
	4.8	2351.49	2289.92	2128	2256.47	94.2566				4.8	2413.06	2491.93	2406.07	2437.02	38.9335				4.8	2434.08	2502.24	2370.72	2435.68	53.7047				4.8	2378.56	2445.12	2323.68	2382.45	49.654				4.8	2296.16	2265.76	2085.12	2215.68	93.1503
	5.2	2308.45	2190.4	1998.56	2165.8	127.703				5.2	2398.98	2464.73	2416.63	2426.78	27.7872				5.2	2448.96	2492.8	2364.96	2435.57	53.0419				5.2	2368.48	2441.6	2299.84	2369.97	57.8829				5.2	2238.72	2059.52	1764	2020.75	195.733
	5.6	2283.49	2035.04	1772	2030.18	208.845				5.6	2389.38	2448.41	2395.19	2410.99	26.5655				5.6	2426.72	2477.28	2350.56	2418.19	52.0839				5.6	2346.4	2401.28	2273.76	2340.48	52.2278				5.6	1911.36	1770.4	1577.6	1753.12	136.804
	6	2072.61	1791.52	1601.6	1821.91	193.488				6	2391.94	2437.21	2384.79	2404.65	23.2115				6	2422.56	2464.64	2352.16	2413.12	46.4024				6	2314.72	2364.8	2241.76	2307.09	50.5195				6	1694.08	1681.76	1542.08	1639.31	68.9334
	6.4	1852.29	1672.48	1524.64	1683.14	133.976				6.4	2362.34	2420.41	2363.03	2381.93	27.215				6.4	2412.8	2449.76	2325.28	2395.95	52.1973				6.4	2279.04	2300.96	2155.68	2245.23	63.9483				6.4	1634.88	1679.68	1547.04	1620.53	55.0921
	6.8	1708.45	1615.68	1527.68	1617.27	73.8091				6.8	2377.86	2378.01	2340.47	2365.45	17.6611				6.8	2351.84	2446.24	2312.8	2370.29	56.0176				6.8	2224.16	2196.48	1930.88	2117.17	132.213				6.8	1615.68	1652.48	1538.24	1602.13	47.6118
	7.2	1651.97	1598.72	1519.52	1590.07	54.4187				7.2	2342.18	2342.49	2151.22	2278.63	90.0927				7.2	2361.12	2400.96	2288.8	2350.29	46.4247				7.2	2150.72	1972	1725.44	1949.39	174.355				7.2	1604.64	1656.64	1542.08	1601.12	46.8351
	7.6	1646.37	1590.4	1518.88	1585.22	52.1779				7.6	2309.22	2273.85	2079.7	2220.92	100.898				7.6	2329.76	2360.8	2247.68	2312.75	47.7223				7.6	1884	1752.48	1576.8	1737.76	125.845				7.6	1598.72	1645.92	1534.4	1593.01	45.7063
	8	1623.81	1579.52	1521.44	1574.92	41.92				8	2269.22	2140.09	1839.86	2083.06	179.865				8	2297.76	2310.72	2197.44	2268.64	50.6233				8	1753.76	1667.68	1548	1656.48	84.3737				8	1594.24	1654.4	1539.36	1596	46.9814
	8.4	1611.81	1584.8	1516	1570.87	40.3367				8.4	2146.34	1874.01	1650.74	1890.36	202.657				8.4	2238.72	2244.32	2028.8	2170.61	100.303				8.4	1656.16	1652.48	1540.16	1616.27	53.8365				8.4	1588.64	1645.92	1541.76	1592.11	42.5937
	8.8	1613.41	1579.84	1513.92	1569.06	41.3274				8.8	1952.58	1770.65	1553.3	1758.84	163.218				8.8	2173.12	2046.4	1792	2003.84	158.475				8.8	1600.8	1624.48	1527.84	1584.37	41.1274				8.8	1587.84	1639.52	1530.56	1585.97	44.5023
	9.2	1610.05	1575.2	1514.24	1566.5	39.5968				9.2	1720.26	1684.57	1542.58	1649.14	76.7426				9.2	1922.72	1817.76	1602.88	1781.12	133.12				9.2	1593.44	1622.08	1524.64	1580.05	40.8904				9.2	1585.6	1644.96	1532.32	1587.63	46.0074
	9.6	1611.49	1570.56	1511.68	1564.58	40.9677				9.6	1648.26	1668.57	1546.74	1621.19	53.2936				9.6	1762.72	1678.72	1547.2	1662.88	88.6957				9.6	1587.84	1614.4	1530.88	1577.71	34.8417
	10	1575.17	1562.4	1515.2	1550.92	25.7937				10	1565.86	1594.65	1525.34	1561.95	28.4311				10	1650.56	1643.36	1529.92	1607.95	55.2514				10	1587.68	1618.24	1527.36	1577.76	37.7589
	10.4	1584.45	1570.56	1517.6	1557.54	28.8043				10.4	1577.22	1586.01	1515.26	1559.5	31.4852				10.4	1622.88	1631.04	1525.6	1593.17	47.8975				10.4	1588.8	1625.28	1528.48	1580.85	39.9159

## Sheet: SI FIg8
a	pH 2 -> pH 12
	Time (s)	Angle 1	Angle 2	Angle 3	Angle 4	Angle 5	Angle 6	Average	Std. Dev.
	2.8	82.09	90	83.49	81.87	90	90	86.2417	3.79242
	3.2	82.17	92.13	93.49	82.23	91.16	98.13	89.885	5.85608
	3.6	91.48	95.05	95.71	85.24	93.41	105.26	94.3583	5.9649
	4	97.89	99.17	96.12	86.63	102.53	106.57	98.1517	6.16469
	4.4	104.07	105.41	99.46	101.31	108.43	114.38	105.51	4.89097
	4.8	107.47	109.62	104.04	109.74	114.62	124.38	111.645	6.50675
	5.2	120.35	121.48	106.61	119.74	120.96	125.84	119.163	5.95119
	5.6	128.69	129.85	111.8	131.63	123.69	132.51	126.362	7.09844
	6	135.29	131.04	126.21	135	135	136.15	133.115	3.48886
	6.4	136.09	131.78	132.73	139.76	136.79	144.61	136.96	4.31806
	6.8	137.35	144.71	138.36	139.76	138.12	148.24	141.09	4.00535
	7.2	138.57	147.46	141.44	150.26	149.47	150.36	146.26	4.59932
	7.6	151.53	151.79	166.99	160.56	163.07	155.56	158.25	5.76024
	8	174.88	178.64	171.84	168.69	164.74	164.74	170.588	5.11247
b	pH 12 -> pH 2
	Time (s)	Angle 1	Angle 2	Angle 3	Angle 4	Angle 5	Angle 6	Average	Std. Dev.
	2.8	170.2	173.01	170.52	169.4	168.4	168.69	170.037	1.52745
	3.2	165.91	162.08	165.42	164.18	162.9	165.96	164.408	1.49636
	3.6	158.34	152.71	160	161.57	161.57	162.35	159.423	3.27508
	4	153.04	152.02	155.45	159.23	160.56	150.26	155.093	3.74492
	4.4	148.61	150.93	149.85	144.16	150.26	148.67	148.747	2.2112
	4.8	140.16	149.47	141.7	136.85	147.09	143.13	143.067	4.20629
	5.2	138.72	148.44	139.34	135	139.4	135	139.317	4.48824
	5.6	118.28	141.34	105.46	131.63	138.37	135	128.347	12.5796
	6	98.33	117.35	105.4	125.54	135	130.24	118.643	13.161
	6.4	97.5	96.01	104.04	124.7	126.87	123.11	112.038	13.1347
	6.8	85.43	90.57	95.5	108.43	105.95	101.31	97.865	8.18834
	7.2	84.39	88.04	92.54	92.73	102.34	99.46	93.25	6.15914
	7.6	84.51	87.02	90	88.53	90	90	88.3433	2.02954
	8	85.09	86.17	88.7	86.82	88.15	88.15	87.18	1.27214

## Sheet: SI Fig9
		SI Fig9a	pH dependent swelling behavior						SI Fig9b
			Defatted Sunflower							10% KOH, 6 h, Sunflower
			Diameter (ESD)		n= 500					Diameter (ESD)	n= 500
			pH 2	pH 4	pH 7	pH 10	pH 14			pH 2	pH 4	pH 7	pH 10	pH 14
			40.17	41.89	42.58	41.68	42.8			26.99	38.85	47.52	51.34	46.21
			40.52	44.23	40.69	42.23	42.55			30.3	41.51	36.74	54.9	39.81
			40.55	41.93	41.6	42.01	42.4			27.44	39.11	41.15	58.29	47.65
			40.36	41.87	42.35	43.8	43.38			26.84	43.41	40.38	55.12	46.62
			39.97	44.08	42.32	41.64	43.2			32.14	39.86	45.11	57.11	44.98
			39.68	43.68	41.53	41.78	42.79			34.96	40.29	46.52	57.13	53.21
			40.37	44.03	42.06	41.6	42.22			26.97	47.17	46.97	53.28	44.79
			40.2	42.43	42.05	41.88	42.66			27.98	37.97	43.7	54.38	41.26
			39.86	43.69	39.96	42.17	42.86			29.37	38.54	49.6	56.04	51.83
			40.48	43.71	41.69	41.89	42.43			28.6	38.86	49.59	57.61	46.12
			39.91	41.34	40.63	42.32	43.25			25.23	37.76	50.1	52.29	46.93
			39.51	43.82	42.41	41.99	43.07			28.38	40.59	47.78	46.44	41.72
			39.13	43.72	43.55	41.08	42.82			31.29	37.8	41.08	55.81	43.75
			40.37	40.46	42.29	42.25	43.15			29.69	42.67	45.03	50.07	44.92
			40.38	40.33	40.88	41.51	42.71			26.98	42.1	43.89	55.52	43.4
			40.37	40.03	42.45	42.69	42.94			28.48	40.25	46.88	56.58	40.93
			40.54	44.05	40.88	42.51	42.57			28.26	40.17	48.6	55.74	38.91
			40.68	43.62	43.01	41.31	43.36			27.27	41.67	38.17	47.4	45.73
			41.93	41.44	40.91	40.22	43.95			26.52	36.86	42.46	54.35	47.03
			39.6	41.53	42.27	42.62	43.8			27.15	41.15	45.68	47.58	41.63
			41.77	41.75	41.41	40.66	43.32			33.47	37.35	45.79	58.73	40.71
			39.99	41.84	41.73	42.49	43.19			29.11	38.66	45.91	49.43	42.83
			40.29	43.39	42	40.86	42.72			27.73	37.6	46.24	54.63	38.19
			40.7	41.86	41.73	40.84	43.45			27.97	40.06	40.5	49.13	43
			39.49	40.03	43.71	42.03	43.49			30.61	37.66	49.39	49.92	44.18
			42	44.22	42.45	42.82	41.25			27.32	43.38	45.51	58.72	42.84
			41.44	42.15	42.26	40.3	42.59			28.67	38.66	42.87	56.45	44.65
			39.67	42.23	39.62	41.51	42.89			27.09	39.08	44.28	51	43.35
			39.84	42.36	40.95	43.06	44.58			27.38	40.08	42.66	39.53	42.09
			39.82	41.36	40.95	41.14	42.64			26.66	37.58	45.35	59.47	47.81
			41.34	42.7	40.96	41.44	41.97			25.95	40.37	47.81	54.03	45.94
			41.26	39.98	43.68	40.97	42.42			25.67	35.78	44.79	49.29	42.34
			40.43	42.82	42.7	38.94	41.09			29.12	45.23	42.93	55.23	42.97
			39.88	43.98	40.97	44.56	42.95			28.88	34.79	45.3	48.54	44.14
			39.68	42.65	40.97	43.1	42.03			29.75	36.82	47.12	52.46	51.86
			41.09	42.59	42.69	42.76	42.91			29.87	39.14	41.94	53.41	41.68
			39.59	40.04	41.04	42.94	42.12			27.78	40.3	40.48	46.9	43.18
			40.96	43.02	42.14	38.98	42.2			27.87	39.03	45.56	59.93	42.59
			40.12	42.39	40.48	40.84	42.95			25.72	36.57	48.06	58.65	45.37
			41.84	40.11	41.04	44.27	41.72			32.35	38.8	41.49	52.04	46.19
			41.8	40.17	42.5	40.74	41.87			26.68	41.83	46.15	57.06	43.63
			40.92	40.28	42.16	39.33	42.27			28.35	38.15	48.92	53.46	43.98
			40.13	43.91	42.25	40.43	42.62			26.81	40.48	48.26	50.66	41.59
			39.92	40.35	41.91	42.75	40.9			23.72	40.52	42.11	50.88	44.97
			41.33	40.54	42.63	42.44	41.73			27.57	40.01	41.27	52.26	43.82
			41.13	40.64	40.45	43.3	41.98			26.49	37.11	45.16	49.74	42.96
			41.48	40.64	41.27	44.79	42.71			26.33	39.04	43.22	53.31	42.39
			39.54	40.82	41.1	40.49	42.49			26.68	39.9	37.27	49.24	42.45
			41.67	41.14	41.25	42.53	41.31			28.76	37.83	45.71	54.65	45.9
			41.32	41.15	42.24	38.62	40.95			26.62	40.57	43.39	57.57	50.16
			39.81	41.23	41.22	41.82	42.15			30.94	39.24	40.26	54.88	44.36
			39.31	41.47	42.59	42.21	43.4			26.75	38.68	48.68	57.54	48.27
			39.83	43.45	41.18	44.07	40.98			27.83	44.28	49.39	57.56	40.57
			39.49	41.74	41.21	42.69	44.51			28.06	43.08	42.36	51.65	46.13
			41.21	41.64	43.63	38.51	42.97			27.5	34.47	53.23	49.33	43.34
			40.08	44.09	41.21	44.22	41.06			30.76	38.03	47.64	51.06	45.07
			40.6	43.41	40.34	44.5	40.89			27.86	38.29	48.66	51.43	41.42
			40.19	41.81	41.61	42.78	44.12			28.36	36.4	39.61	50.16	42.89
			40.91	43.51	41.84	43.53	44.53			30.3	35.04	44.65	56.55	46.95
			39.75	41.38	41.19	39.96	43.18			26.74	42.05	43.7	50.99	42.34
			40.39	41.37	41.83	39.2	44.26			28.28	37.3	50.18	54.09	44.9
			40.39	43.68	43.62	43.28	43.28			29.12	34.38	37.62	51.72	41.16
			41.69	39.62	41.86	43.13	41.92			27.38	37.77	48.28	52.56	39.06
			40.62	43.81	41.19	44.2	41.49			29.81	42.42	45.87	52.91	41.92
			39.73	41.25	41.14	43.48	40.84			28.52	38.14	47.48	54.98	46.62
			41.47	43.4	42.22	40.61	42.21			26.75	37.83	41.6	47.95	48.22
			40.6	41.84	42.62	42.79	42.58			30.3	37.92	40.54	56.89	49.41
			40.17	43.34	42.17	40.01	40.76			29.32	43.21	43.51	51.53	44.57
			40.59	41.13	41.27	41.47	42.07			26.81	38.58	49.58	57.76	40.56
			41.7	40.95	41.29	42.6	43.97			30.16	37.23	41.07	52.44	42.93
			40.74	43.33	42.17	42.15	43.73			29.31	37.98	47.42	51.39	42.58
			40.24	39.27	42.5	41.75	43			29.56	40.8	49.84	48.27	46.37
			40.17	43.29	41.06	41.54	40.75			29.68	38.69	47.05	49.96	44.04
			40.9	42.02	43.06	44.02	44.06			29.82	39.29	46.41	57.15	40.84
			41	43.88	41.36	41.55	43.44			28.57	37.61	45.68	51.85	46.92
			39.79	43.27	42.72	43.37	43.58			26.36	37.76	47.4	55.99	42.85
			41.52	43.25	42.45	39.71	42.44			26.76	34.98	46.79	55.69	43.5
			40.8	42.3	41.4	41.44	42.43			29.65	41.92	49.19	48.96	45.48
			41.16	43.11	41.74	40.35	43.43			27.86	35.42	45.35	50.07	45.01
			40.14	40.16	42	41.66	41.95			28.33	40.86	44.77	46.13	45.35
			40.41	42.36	42	43.7	43.44			27.07	40.92	43.61	50.54	46.22
			41.16	42.55	42.01	39.65	42.35			29.1	38.69	42.58	56.17	45.51
			41.5	42.97	42.01	41.93	43.09			25.94	38.15	49.29	52.16	52.24
			41.21	41.74	40.94	43.89	42.51			29.19	37.86	46.82	58.71	43.62
			39.41	42.87	41.41	42.55	42.57			28.75	37.48	41.74	48.41	47.26
			41.43	40.65	43.29	41.59	43.15			26.76	41.13	44.09	52.47	42.43
			40.07	42.47	42.03	43.79	43.18			30.24	35.36	48.43	48.94	40.6
			41.25	43.24	42.44	43.07	43.98			26.69	40.13	39.48	55.09	36.82
			39.56	42.32	41.43	43.6	41.93			28.44	40.27	48.71	55.39	43.06
			40.46	42.7	40.07	42.57	43.64			28.9	38.39	45.23	54.4	40.25
			41	42.11	42.42	43.32	42.6			27.62	43.8	44.43	48.64	46.96
			40.92	42.17	42.04	42.44	43.6			30.46	38.36	44.74	56.3	46.82
			39.43	42.18	41.48	41.51	40.74			27.69	35.77	46.76	59.87	41.84
			40.24	43.89	41.48	44.22	42.6			29.46	41.1	42.78	49.62	47.05
			41.67	42.44	40.85	40.64	43.45			27.71	41.24	42.95	55.53	42.6
			39.84	42.51	42.05	43.7	43.47			26.24	42.79	40.28	44.51	48.79
			40.5	42.3	40.79	41.95	41.9			25.98	36.83	44.28	53.35	46.62
			39.35	41.71	42.3	41.3	43.24			34.08	38.12	45.14	53.25	45.01
			41.38	41.13	43.38	40.9	42.04			27.27	35.04	42.18	53.6	37.27
			40.97	41.28	43.52	39.92	44.34			27.22	39.32	47.4	49.93	46.51
			40.82	43.12	41.49	40.06	41.5			27.45	41.66	46.34	50.7	44.86
			39.91	43.14	41.49	41.67	43.53			26.38	29.18	47.66	53.52	42.69
			41.2	41.26	41.67	42.63	43.94			27.62	38.33	45.46	55.67	41.61
			39.35	43.57	42.39	42.34	42.63			26.23	38.85	46.71	54.28	43.06
			41.37	43.82	40.73	41.72	41.25			25.76	38.22	41.75	52.2	38.33
			41.97	40.21	42.38	42.43	41.28			28.36	38.32	44.77	54.86	42.21
			39.86	39.89	42.06	42.35	43.2			26.71	24.73	43.45	53.74	44.64
			40.65	42.29	41.56	42.56	44.03			29.76	40.09	45.22	51.35	42.25
			41.8	42.28	42.36	42.13	42.41			27.07	36.18	45.45	56.51	47.04
			41	43.05	39.89	41.8	44.65			25.96	32.81	44.29	55.86	42.39
			40.74	41.83	42.1	40.42	41.05			27.08	37.7	43.58	49.06	43.94
			40.84	41.33	42.06	42.21	43.08			26.61	38.57	42.53	53.43	44.22
			40.76	42.02	42.09	43.96	42.29			28.49	38.83	45.36	48.78	46.6
			41.42	40.63	41.69	39.98	41.75			25.38	36.76	44.16	50.27	43.59
			39.5	43.55	42.94	41.78	43.69			24.62	37.52	46.62	55.19	45.85
			39.14	42.12	41.61	41.29	43.53			28.36	37.49	43.4	54.68	45.3
			39.42	40.41	42.45	42.5	44.45			28.98	39.93	39.25	46.11	42.86
			41.85	41.59	40.68	40.72	42.82			28.54	37.03	50.76	44.39	45.33
			40.23	42.6	41.71	41.45	41.57			27.15	34.86	52.13	42.62	47.7
			40.69	39.8	41.7	43.89	43.65			27.43	39.35	45.56	46.38	43.36
			40.66	42.93	42.03	42.79	41.51			25.27	41.43	46.92	48.79	49.74
			39.4	41.58	40.61	40.33	43.62			28.5	43.04	39.66	50.21	40.77
			41.52	43.43	42.21	40.97	44.16			26.59	40.2	48.97	57.08	40.65
			41.49	39.65	42.36	43.51	44.3			28.49	44.65	38.33	49.44	45.18
			40.19	43.38	43.51	43.34	44.34			30.13	37.03	44.58	39.87	41.72
			40.11	41.79	42.21	38.81	43.69			30.03	38.43	52.37	53.07	39.92
			39.42	39.94	41.28	40.31	43.85			27.33	38.46	47.65	44.1	42.28
			39.41	41.67	43.65	42.53	42.25			28.07	40.96	51.59	43.11	48.71
			39.46	43.66	42.72	42.46	44.23			27.77	39.06	41.3	55.97	44.69
			40.8	43.41	41.64	42.81	43.81			30.51	35.17	48.41	55.1	44.59
			41.18	42.67	43.31	43.1	42.18			25.73	40.7	43.07	54.45	45.24
			39.57	41.1	42.44	40.93	44.64			32.77	36.62	42.96	49.92	48.44
			40.48	41.05	40.75	42.91	44.18			26.21	41.3	44.3	49.68	42.99
			41.33	43.1	43.27	42.83	42.74			25.78	38.99	47.1	45.75	42.97
			39.95	40.29	40.64	44.51	40.94			31.26	38.16	46.53	49.95	40.82
			39.47	42.99	43.26	43.58	44.1			27.31	40.94	44.46	55.96	47.73
			39.68	42.65	42.39	41.09	42.66			27.84	42.2	46.42	49.42	45.22
			40.37	40.8	41.27	39.07	44.35			28.09	37.63	42	52.94	42.34
			41.21	41.69	43.26	41.74	41.07			26.18	31.7	49.33	49.78	40.42
			41.23	41.07	41.39	42.78	42.33			25.08	39.68	47.68	54.27	38.59
			41.74	43.23	42.42	41.08	43.37			28.49	39.15	47.75	48.26	47.59
			41.75	40.57	40.87	38.83	43.59			28.27	40.48	46.53	47.83	42.36
			40.35	42.19	43.04	43.27	42.18			34.51	36.25	36.54	56.56	49.12
			39.32	42.31	42.88	43.6	41.78			29.85	38.48	50.38	54.55	43.5
			40.68	43	43.52	41.91	42.38			29.14	41.35	48.27	48.11	39.02
			40.84	42.97	42.6	42.23	40.94			27.98	40.24	42.04	56.29	42.01
			41.55	42.17	42.61	42.56	42.36			27.93	39.68	45.64	54.78	43.18
			40.94	41.93	42.51	42.37	43.22			27.29	37.85	43.43	56.44	53.92
			39.41	40.49	40.8	41.53	42.46			27.61	39.61	39.76	51.49	42.97
			40.45	42.82	39.82	42.71	44.49			29.8	38.09	42.08	51.41	52.25
			40.09	42.6	40.72	42.34	42.62			27.5	32.3	46.56	53.87	46.98
			40.65	40.26	41.59	44.71	41.55			29.41	40.86	46.02	49.6	46.04
			40.37	41.81	41.15	40.92	43.94			27.95	34.69	46.73	57.06	47.47
			39.62	41.81	42.39	43.47	40.75			30.61	40.87	42.62	48.14	46.43
			40.34	39.81	42.39	42.71	41.57			25.61	41.41	48.52	51.74	41.83
			40.67	39.82	39.8	41.12	43.28			26.26	41.82	39.65	52.61	42.15
			39.96	42.46	42.04	44.02	43.52			27.98	36.28	47.09	50.96	44.8
			41.91	39.87	42.78	42.24	42.88			31.6	37.95	42.26	45.59	46.15
			41.15	42.03	40	41.51	42.8			25.45	37.06	43.1	52.67	48.5
			41.61	42.96	41.09	42.25	41.49			27.88	41.58	43.29	49.3	41.95
			41.22	41.17	43.24	40.73	44.13			26.72	39.7	45.46	54.28	40.61
			40.16	41.97	40.79	42.13	41.02			29.35	39.15	41.91	55.63	40.84
			41.91	43.48	43.15	42.45	43.23			29.49	35.22	45.05	47.57	48.06
			40.71	40.11	41.45	40.61	43.18			27.78	39.38	41.99	58.19	44.4
			40.2	39.4	41.9	42.79	44.42			28.28	38.98	50.07	46.8	41.97
			39.45	42.37	41.45	41.2	41.85			26.36	37.29	44.86	51.01	45.99
			40.65	44.23	43.41	43.54	42.62			27.51	38.05	44.02	52.3	42.38
			41.82	41.17	41.59	40.79	42.41			29.07	39.81	48.41	52.16	39.85
			39.26	40.04	43.26	40.32	42.06			29.77	37.53	45.86	47.67	44.47
			40.25	41.58	43.34	39.96	42.87			26.98	36.9	44.88	51.49	44.63
			39.99	44.21	43.14	41.38	42.13			31.91	37.95	42.35	49.94	41.56
			41.63	40.41	42.03	42.96	43.12			27.45	40.59	46.95	50.68	44.18
			39.63	42.95	40.35	42.63	42.1			29.9	36.48	47.94	52.51	42.7
			40.12	40.25	42.34	42.79	42.38			26.74	40.5	46.46	49.58	41.46
			41.62	43.32	43.45	40.3	43.85			27.98	40.84	43.99	51.83	43.75
			40.79	43.98	41.75	42.25	43.95			25.93	40.89	41.8	59.16	40.28
			40.88	41.19	41.81	44.33	42.4			29.94	42.5	46.36	53.99	45.71
			39.41	40.73	42.86	40.94	41.52			27.26	38.52	47.87	55.74	48.13
			41.04	42.94	41.71	41.98	43.4			27.22	52.16	48.74	48.29	45.02
			40.57	40.57	41.21	42.17	41.41			25.97	40.01	50.04	51.77	45.29
			41.14	40.18	41.82	42.06	41.47			28.71	38.24	45.78	51.4	51.29
			39.53	44.2	42.56	44.3	42.51			29.38	36.06	40.45	55.62	48.57
			41.47	41.35	43.61	42.05	43.02			26.34	40.21	47.68	59.59	45.63
			39.17	43.36	42.1	42.2	41.84			29.26	36.5	49.22	56.88	42.1
			39.88	42.19	40.36	41.28	42.51			27.98	48.98	47.33	53.32	44.48
			39.7	41.27	41.99	42.16	44.53			27.8	38.8	46.08	56.28	46.07
			39.23	43.39	42.3	40.28	41.68			27.79	38.57	49.78	58.88	46.64
			40.12	44.2	39.65	43.19	43.63			26.3	35.93	48.21	48.47	42.54
			41.32	39.93	40.67	41.47	44.44			29.67	35.78	45.16	56.54	43.03
			40.13	40.99	40.66	41.43	42.76			28.04	41.26	43.17	55.75	48.09
			41.37	42.77	41.98	41.43	41.55			28.81	39.66	47.07	51.36	51.11
			41.09	43.19	43.09	40.85	42.1			27	37.01	45.63	50.72	42.45
			41.15	42.01	40.08	42.75	44.36			25.33	44.43	37.37	59.62	50.29
			39.42	42.77	40.74	38.43	43.36			28.72	38.4	43.74	57.5	39.53
			39.98	42.62	40.57	40.23	44.6			28.91	38.5	45.76	51.27	41.47
			41.37	42.03	39.6	39.24	43.23			30.58	37.13	47.32	53.29	40.81
			41.43	43.34	41.51	40.39	44.23			28.8	37.5	48.28	55.27	43.53
			40.83	40.71	39.41	42.49	43.24			27.4	35.39	43.65	57.34	47.56
			40.11	42.75	41.78	41.23	42.2			27	41.4	49.75	51.07	46.94
			39.3	43.51	41.29	41.3	42.76			26.99	39.19	44.28	49.72	40.2
			40.17	40.45	43.68	39.32	43.73			28.07	43.19	46.04	44.98	48.52
			41.26	43.18	43.22	41.81	42.48			27.79	36.13	40.6	41.47	40.93
			39.66	39.84	42.61	38.4	42.28			27.06	38.05	44.86	58.83	47.53
			40.59	43.17	43.77	41.05	42.09			27.02	39.71	49.39	55.2	43.06
			39.41	43.24	41.31	43.32	43.29			26.53	37.1	44.83	52.05	48.08
			41.26	40.42	42.77	39.06	41.81			28.51	36.43	51.07	51	43.76
			41.03	42.64	40.9	43.42	43.53			29.25	39.21	41.17	52.27	47.15
			40.69	41.66	39.72	40.22	43.77			23.96	39.59	42.54	56.35	46.29
			39.5	44.09	43.24	40.36	43.68			26.39	39	43.75	50.22	49.86
			39.3	42.41	40.82	40.94	41.66			27.59	42.93	46.89	53.7	49.19
			40.65	39.78	40.81	42.71	43.12			28.36	38.51	45.89	55.73	48.11
			40.59	41.61	41.76	42.82	42.81			26.78	38.31	44.89	52.05	44.32
			39.3	41.64	42.41	44.23	43.45			28.3	38.83	44.11	54.49	37.79
			40.14	43.95	42.48	41.23	43.22			29.11	43.21	46.11	52.11	44.38
			41.6	42	41.45	41.22	43.06			29.19	39.77	42.75	52.75	43.36
			41.16	40.98	41.36	44.69	42.89			28.21	37.85	43.46	52.18	49.8
			39.82	42	41.08	43.32	43.31			29.22	34.2	46.71	45.45	43.52
			39.37	43.46	40.59	39.65	42.89			25.85	35.22	48.53	47.13	41.58
			40.75	43.77	39.97	40.51	43.49			28.02	44.87	40.48	42.27	46.61
			40.71	41.95	42.42	44.03	42.66			27.07	41.8	44.61	47.93	42.64
			40.56	43.71	41.29	44.55	42.2			24	36.18	50.64	54.19	48.36
			40.24	43.58	40.27	43.55	43.39			30.26	38.38	46.72	54.13	43.38
			41.76	39.28	41.5	42.42	44.02			31.15	38.13	43.88	45.66	41.11
			40.71	39.44	42.39	44.71	42.45			26.3	33	43.49	52.51	40.5
			41.54	39.33	43.76	42.01	41.49			29.7	41.38	46.91	50.34	48.85
			41.58	41.05	41.27	41.87	44.3			27.82	37.77	46.91	55.7	41.98
			39.33	41.76	43.42	43.38	43.2			27.28	41.27	42.7	49.75	50.45
			41.4	42.13	41.4	41.57	41.45			28.1	39.49	37.57	59.88	43.51
			39.57	43.02	42.84	43.24	43.3			32.22	37.28	42.12	52.16	40.92
			40.93	42.91	40.57	41.16	42.02			29	37.15	43.96	53.94	48.28
			39.42	42.14	39.85	43.91	43.2			28.55	37.09	44.32	49.11	45.18
			41.37	40.36	40.74	42.86	43.76			24.18	40.8	44.67	50.76	45.2
			40.26	43.04	39.81	42.13	41.51			26.14	36.46	38.89	59.14	43.18
			41.68	41.71	40.31	43.16	42.13			25.95	37.88	45.91	51.18	47.8
			40.44	43.5	39.18	42.11	44.58			26.95	37.91	49.29	55.29	49.03
			40.42	42.99	43.05	39.29	41.77			28.37	40.09	46.68	42.61	59
			41.87	40.83	41.98	43.52	44.13			28.81	30.93	45.8	55.24	42.8
			40.67	43.82	43.28	42.19	41.54			27.89	41.27	47.51	48.9	43.88
			39.61	40.87	39.32	41.01	42.65			28.59	32.83	44.67	57.67	47.87
			40.94	43.95	43.48	41.66	41.48			27.42	38.24	46.52	51.13	40.94
			40.91	39.56	42.58	42.46	42.72			28.96	38.67	42.89	49.22	42.73
			41.92	42.42	42.15	38.95	42.32			27.33	39.22	44.47	51.14	45.87
			40.34	42.11	42.9	44.62	43.46			26.58	39.58	44.68	57.01	43.65
			39.19	42.8	42.03	43.97	42.67			29.86	36.54	47.11	57.73	49.27
			40.52	41.28	41.55	44.05	41.55			26.31	38.37	46	53.97	45.59
			40.83	41.08	42.44	41.54	42.14			27.27	38.5	45.44	51.04	46.93
			41.04	44.17	41.2	41.22	42.79			26.95	40.74	42.63	56.38	41.96
			39.4	40.24	41.65	41.49	43.97			31.8	37.43	47.23	57.1	49.62
			39.44	39.99	40.89	42.17	43.49			28.24	42.15	47.29	53.15	43.51
			39.24	44.04	42.38	44.42	43.86			26.24	38.11	48.56	53.43	43.04
			40.91	43.36	42.5	42.35	44.61			28.58	37.9	44.44	58.22	44.02
			40.76	41.18	41.66	40.54	41.93			28.86	37.45	44.64	53.64	43.43
			41.77	39.98	41.44	41.42	43.35			28.93	41.66	45	50.13	41.89
			39.41	41.71	40.8	42.7	43.09			26.2	41.38	37.45	52.48	46.9
			40.4	43.36	42.78	40.37	42.52			25.59	36.98	51.71	48.13	46.77
			40.68	39.3	39.97	42.53	43.15			31.85	43.89	42.83	50.76	45.58
			39.86	41.2	40.81	42.19	43.31			27.65	37.12	46.11	47.26	46.81
			40.61	42.17	41.49	40.8	42.83			26.29	40.32	45.41	54.83	38.82
			40.41	40.44	43.26	42.14	44.04			30.28	41.13	47.34	47.84	45.14
			39.87	39.8	42.29	44.08	40.84			28	43.62	38.55	53.16	47.15
			41.29	40.54	43	42.16	42.41			29.37	42.19	53.75	55.05	42.52
			41.86	43.13	40.59	41.77	43.71			27.19	38.77	40.58	54.83	45.16
			40.84	42.69	41.46	41.76	44.59			28.55	40.23	43.74	45.28	44.34
			41.09	41.9	42.31	40.81	42.8			26.02	38.24	45.86	55.46	51.05
			39.52	42.59	43.63	40.49	43.4			27.45	37.54	48.34	50.04	45.7
			39.15	43.65	41.44	44.67	41.07			27.57	41.31	44.49	42.21	43.08
			41.19	42.83	41.85	44.34	43.45			27.53	38.49	39.21	53.67	47.8
			41.52	43.3	41.2	41.92	44.01			25.02	36.57	43.35	47.3	46.09
			41.42	42.47	41.08	44.3	43.6			26.03	38.91	43.26	55.87	44.48
			40.22	42.41	42.94	44.14	42.68			29.69	38.57	48.75	45.21	45.25
			41.78	41.39	40.56	44.72	41.94			30.18	39.3	46.57	51.76	44.34
			39.94	41.52	40.92	44.13	40.85			27.92	41.7	46.2	56.63	43.61
			39.51	42.61	42.45	43	44.13			24.38	41.97	43.16	57.96	50.88
			40.85	43.9	42.34	42.4	41.85			28.26	39.37	47.27	51.16	44.27
			39.15	41.81	42.24	41.19	42.9			32.25	33.06	43.41	51.24	44.35
			40.57	40.57	43.11	42.67	43.5			27.06	36.22	44.88	43.94	48.48
			40.95	42.32	40.94	42.55	42.98			28.93	35.5	47.12	48.99	42.22
			41.43	42.09	41.41	43.28	41.96			27.33	39.9	39.68	54.36	44.61
			40.02	41.23	43.76	42.34	43.58			28.86	39.12	41.44	52.14	43.65
			40.44	42.56	42	39.79	42.66			23.84	38.63	49.5	54.28	41.56
			39.57	40.35	42.12	42.8	41.85			28.46	39.01	44.9	50.44	43.23
			40.89	43.16	43.36	40.74	43.26			34.73	37.11	47.98	54.72	49.15
			41.85	43.21	42.58	40.93	42.82			28.85	39.57	46.65	51.51	47.71
			41.91	43.01	41.12	43.39	43.61			26.93	39.96	51.27	52.93	42.17
			39.12	39.59	42.89	38.67	44.41			27.67	35.24	43.96	52.82	48.29
			41.26	42.29	40.66	39.66	41.36			27.46	35.69	37.68	57.32	44.09
			39.44	40.7	43.63	44.23	42.46			31	40.14	55.95	59.63	39.84
			40.65	41.51	41.6	41.6	41.62			27.29	39.19	45.55	56.47	42.83
			39.1	40.52	42.13	42.66	43.13			29.46	41.77	44.81	50.76	41.79
			40.16	43.81	42.72	43.41	41.36			27.06	35.77	45.59	51.34	44.89
			40.3	42.03	41.72	42.84	43.79			26.91	36.68	48.43	49.5	41.62
			41.57	42.6	43.22	43.43	43.12			25.38	37.08	45.68	55.51	50.8
			39.34	40.71	41.04	43.56	42.45			25.82	40.49	44.79	51.12	49.18
			39.66	40.02	40.84	40.11	44.35			28.3	40.55	47.71	53.53	44.24
			39.15	40.26	40.54	43.86	42.13			27.7	40.15	46.38	59.22	43.15
			41.06	41.85	41.26	41.05	43.8			29.43	37.21	44.36	51.92	44.56
			40.94	43.35	40.6	41.51	44.31			28.94	38.66	48.92	55.4	46.38
			40.85	41.7	42.26	42.11	43.83			28.54	42.75	48.67	56.27	41.97
			41.38	39.78	42.64	44.44	42.85			27.62	38.41	42.51	47.63	50.57
			41.15	43.75	41.91	42.06	42.84			27.11	36.15	43.6	58.3	43.9
			39.9	42.58	41.76	39.59	43.64			27.18	38.87	46.1	52.98	47.35
			40.92	39.89	42.54	41.52	43.16			28.88	39.56	39.97	55.08	44.67
			41.25	44.15	41.24	43.62	43.93			25.17	36.95	41.73	52.89	39.62
			41.61	42	41.1	42.59	43.39			26.22	39.16	45.31	46.53	39.42
			41.61	40.09	41.56	43.83	42.9			29.48	37.71	46.88	49.18	40.06
			40.41	43.1	40.03	43.97	43.57			27.74	38.16	44.39	47.96	45.91
			41.16	40.99	42.61	40.46	42.73			32.97	39.49	40.41	48.45	48.81
			39.26	42.34	41.57	42.92	43.23			28.56	40.7	38.83	50.49	46.1
			39.31	42.49	42.23	43.06	43.65			30.44	37.62	49.25	51.23	47.69
			40.33	42.78	41.58	42.3	44.2			27.71	38.43	52.69	54.75	41.84
			40.14	43.24	41.7	39.87	41.56			29.79	42.35	45.71	49.98	47.15
			40.85	41.24	41.58	39.86	42			26.93	42.92	45.37	47.02	43.66
			41.21	41.97	41.71	41.41	44.03			28.35	38.69	46.65	41.75	47.37
			41.45	41.25	41.22	41.05	44.51			26.71	39.96	41.8	56.49	47.16
			40.8	40.14	43.65	39.89	43.96			27.51	38.49	36.45	48.45	41.5
			40.34	42.94	43.68	40.94	40.83			27.32	40.15	43.97	55.55	43.35
			39.99	41.04	40.54	43.41	42.81			30.35	40.34	38.73	52.03	45.37
			41.66	43.72	43.31	40.8	44.17			30.77	45.64	40.96	55.57	50.11
			41.58	42.69	43.84	39.82	42.3			28.48	39.36	46.31	48.06	44.45
			39.2	40.97	40.22	42.73	43.55			30.3	33.52	43.61	54.99	45.31
			41.74	42.18	41.29	40.88	44.13			26.33	42.44	47.55	49.8	43.05
			39.11	41.67	39.99	42.68	41.35			29.98	35.18	42.37	45.58	43.13
			40.02	42.61	41.22	42.7	42.19			29.81	38.31	46.54	49.6	46.92
			39.82	44.06	39.49	43.2	43.03			21.86	35.63	39	55.7	46.59
			39.21	41.88	42.3	39.91	41.65			28.89	36.77	42.55	54.58	48.39
			39.42	41.63	42.25	42.74	40.97			28.92	40.54	47.54	54.94	40.35
			41.28	42.39	40.79	41.97	42.4			27.92	40.17	38.38	51.45	43.37
			40.8	40.74	39.97	40.39	42.93			28.92	39.3	47.89	49.55	51.3
			40.74	44.09	41.3	39.87	44.5			29.44	37.89	45.75	52.99	45.02
			39.42	41.61	41.47	42.36	43.52			29.91	43.78	40.56	49.07	36.6
			39.24	43.32	41.33	41.89	43.93			27.6	34.17	46.45	57.77	41.36
			40.98	40.96	42.57	42.28	42.05			27.21	38.74	49.27	42.21	42.65
			39.68	43.6	43.35	43.55	42.94			26.32	38.64	38.39	51.72	41.99
			39.94	43.76	43	40.91	42.95			27.83	41.64	41.23	47.03	47.76
			40.52	40.9	42.62	42.27	42.19			27.51	40.03	44.01	50.14	46
			41.33	41.45	41.44	43.31	42.62			26	40.86	46.11	51.95	43.56
			41.47	41.18	41.35	39.34	42.49			28.13	41.91	48.1	55.01	44.52
			39.16	42.81	41.62	41.27	41.72			27.25	41.13	48.28	57.1	49.34
			40.53	39.78	41.99	41.87	43.46			26.92	39.58	46.1	52.41	45.74
			41.2	44.13	42.66	41.55	44.24			27.34	38.12	45.41	51.08	43.91
			40.93	42.62	43.57	41.43	42.8			25.99	38.18	48.12	49.4	45.58
			40.66	40.47	41.97	44.19	42.88			29.32	39.22	47.33	46.93	43.8
			41.14	41.52	42.23	40.63	41.07			26.15	39.86	39.55	54.22	43.9
			41.46	41.16	41.41	42.5	41.39			30.29	41.24	45.22	45.94	38.77
			39.22	39.35	41.74	44.64	43.14			25.57	37.11	38.31	48.31	45.52
			40.46	40.45	42.84	42.29	43.17			26.59	36.85	44.47	53.64	42.38
			40.11	40.69	42.09	43.41	42.88			27.81	41.65	40.97	51.25	52.52
			40.68	39.43	42.7	41.48	44.36			27.86	38.55	48.58	42.65	37.78
			40.18	40.03	42.72	41.82	41.74			28.77	38.27	41.39	51.79	44.86
			39.55	41.57	40.85	40.04	44.59			27.14	41.51	47.8	49.33	46.54
			40.12	43.42	42.02	42.79	43.41			28	39.22	41.1	48.51	45.01
			41.06	42.3	42.92	43.38	43.18			27.39	39.18	44.11	54.27	43.86
			40.6	43.67	41.19	39.51	41			27.24	36.57	46.98	56.15	39.85
			40.5	42.15	43.14	41.3	41.5			29.59	44.38	41.48	41.73	41.6
			40.48	42.14	40.82	41.34	44.18			28.08	41.45	48.13	58.03	44.95
			40.95	43.75	43.19	44.34	44.36			30.91	38.59	42.33	46.74	42.68
			40.49	43.28	43.2	42.37	43.28			28.24	39.47	50.11	50.46	42.91
			41.41	40.42	42.53	43.23	41.26			28.11	37.76	40.06	49.4	47.23
			40.64	41.12	40.19	43.47	40.83			28.97	36.67	42.77	51.85	44.6
			39.19	43.15	43.66	43.96	42.46			28.38	36.43	36.88	56.88	46.64
			39.43	42.46	43.4	40.85	42.5			27.6	42.84	45.57	53.98	42.75
			39.41	41.87	42.21	40	43.2			28.29	38.3	43.08	51.9	45.3
			40.95	43.4	40.78	41.32	44.4			27.52	36.42	39.88	56.11	47.61
			40.41	41.65	41.83	44.3	43.72			29.44	37.84	46.46	53.61	42.78
			39.85	42.11	42.87	41.19	41.32			29.17	38.23	44.96	51.85	38.98
			40.84	43.58	41.82	41.46	43.46			28.92	39.84	45.97	55.84	47.06
			39.23	42.42	42.84	41.5	41.49			30.28	36.23	37.06	51.62	43.51
			40.7	39.61	41.73	43.06	42.48			28.76	39.96	47.7	52.76	42.67
			40.25	42.86	43.57	41.21	40.84			26.72	35.93	45.2	49.97	42.82
			41.5	42.64	41.73	42.73	42.27			30.21	39.39	49.43	50.26	46.71
			39.41	42.62	39.65	43.54	43.64			28.78	34.95	43.41	47.92	42.78
			39.45	42.97	41.72	43.91	41.52			29.3	37.41	41.87	57.64	47.85
			41.66	41.35	41.71	40.75	43.6			29.54	35.68	39.26	50.77	43.79
			41.51	40.76	42.35	41.21	43.55			31.22	40.17	44.27	55.24	45.28
			39.29	42.01	39.88	44.16	42.73			27.03	43.17	41.19	44.55	41.57
			41.64	41.39	41.7	42.45	41.73			28.94	35.9	42.85	50.74	43.57
			41.91	41.89	39.81	42.59	43.34			27.7	38.88	40.97	47.07	53.43
			41.08	41.4	42.9	41.6	41.75			28.35	35.08	42.6	51.03	45.61
			39.91	41.82	40.5	39.8	43.3			25.21	40.04	42.34	49.82	42.45
			40.37	40.43	42.35	42.35	43.38			30.58	46.38	47.72	53.17	42.2
			41.3	44.14	40.96	42.85	44.18			26.31	39.61	42.16	53.01	42.35
			40.79	39.97	42.77	42.21	42.89			28.85	38.16	47.82	52.83	46.59
			40.75	43.83	42.28	42.56	44.64			28.56	40.68	48.29	44.8	53.2
			40.88	41.49	39.89	43	40.83			26.93	38.66	42.28	55.01	45.43
			40.36	42.27	43.47	41.79	42.22			28.66	39.26	46.48	57.1	42.21
			39.37	42.27	39.91	42.93	42.97			28.42	39.28	46.23	52.41	48.6
			41.89	43.22	42.7	42.17	42.46			28.82	37.85	44.53	51.08	44.64
			40.81	42.14	43.66	42.16	43.88			27.29	43.81	39.14	49.4	49.24
			40.5	43.43	40.98	41.08	41.57			27.77	36.37	44.68	46.93	42.98
			40.97	42.4	40	42.72	42.87			29.2	47.68	41.22	54.22	40.41
			39.84	39.92	41.47	44.84	44.24			27.24	43.7	44.46	45.94	42.37
			39.71	43.55	41.05	43.04	40.81			28.9	39.66	47.09	48.31	40.34
			41.81	40.61	41.45	44	43.02			26.42	38.35	46.49	53.64	44.76
			39.22	39.42	43.78	42.21	41.67			28.41	45.66	41.72	51.25	45.86
			41.05	43.49	41.14	40.25	41.87			27.57	39.92	36.82	42.65	45.21
			41.31	43.38	41.94	38.37	43.67			31.14	40.47	43.74	51.79	45.67
			41.47	42.53	42.47	43.02	41.69			27.19	36.82	40.23	52.98	39.82
			41.97	42.6	40.2	42.31	42.56			31.11	36.23	40.25	55.08	44.38
			41.73	41.67	40.38	43.28	43.03			29.02	38.54	43.77	52.89	44.74
			40.22	42.33	40.37	42.31	43.76			28.56	39.99	43.22	46.53	46.13
			39.73	42.43	42.91	42.65	41			27.37	39.77	43.98	49.18	47.62
			40.29	42.31	42.73	41.07	41.63			30.38	37.32	42.01	47.96	41.5
			41.09	41.95	40.28	40.82	43.61			28.62	39.09	47.36	48.45	40.67
			40.64	42.89	43.17	40.87	41.64			27.65	38.33	47.82	50.49	38.44
			40.45	41.22	41.96	41.76	41.44			28.49	37.35	44.34	51.23	47.24
			41.55	41.21	42.79	40.31	44.51			28.36	36.89	36.71	54.75	46.15
			41.82	43.44	39.42	41.96	42.79			33.77	40.99	37.98	49.98	47.68
			41.85	44.16	40.66	40.33	43.46			32.6	33.94	43.93	47.02	44.67
			40.49	40.56	42.57	42.65	43.62			30.1	40.23	46.39	41.75	44.84
			39.83	40.38	40.29	42.63	42.49			27.46	38.11	45.15	56.49	39.91
			41.25	41.03	43.24	41.57	43.02			27.58	39.6	46.44	48.45	47.85
			41.94	42.14	39.34	39.92	43.36			26.44	42.25	48.26	55.55	45
			39.42	41.73	40.21	41.64	41.69			24.95	39.8	45.81	52.03	45.26
			40.29	40.71	40.21	41.5	41.5			26.55	39.6	43.95	55.57	38.19
			39.25	40.91	40.67	40.41	44.24			28.72	36.89	46.25	48.06	44.02
			41.61	41.08	40.03	42.11	43.26			26.97	25.57	43.56	53.41	41.24
			41.28	42.81	43.12	39.45	42.16			26.32	44.01	42.55	46.9	45.29
			41.4	41.73	43.35	40.16	42.21			27.46	35.81	46.29	59.93	40.84
			41.54	43.03	41.91	42.67	40.89			28.53	41.63	42.54	58.65	50.04
			41.8	41.81	41.82	42.05	41.41			23.97	40.48	44.2	52.04	47.89
			40.76	40.48	42.94	42.66	43.66			27.69	36.58	39.3	57.06	45.67
			39.76	43.47	39.87	39.26	41.67			26.96	40.81	44.41	53.46	46.93
			39.69	41.81	42.33	43.25	41.72			29.34	38.95	44.03	50.66	47.5
			40.69	39.68	43.79	41.7	43.1			28.39	40.89	42.17	50.88	37.35
			41.71	41.42	40.52	42.76	43.4			29.5	38.19	40.81	52.26	43.94
			40.61	40.74	41.69	41.93	43.39			27.64	41.43	44.57	49.74	44.25
			39.86	43.11	43.31	42.26	41.97			30.19	37.12	42.49	53.31	42.39
			40.16	40.75	42.69	43.87	42.36			28.57	39.98	43.18	49.24	45.5
			40.22	41.37	43.83	42.69	44.09			29.28	36.71	37.99	54.65	44.47
			40.79	40.54	42.06	40.59	42.96			27	37.5	48.82	57.57	40.02
			40.58	42.63	43.01	43.16	41.4			28.94	40.42	44.48	54.88	47.81
			39.94	43.97	42.06	42.23	43.7			26.25	39.18	41.13	57.54	42.4
			39.87	40.26	43.1	40.74	43.39			31.78	36.52	42.7	57.56	49.44
			40.67	40.25	43.13	40.61	40.84			27.32	40.57	36.4	51.65	46.34
			39.92	44.01	42.74	41.43	43.21			26.06	38.74	38.91	49.33	44.9
			39.36	41.73	39.81	41.89	42.31			31.74	40.94	45.97	51.06	47.63
			41.21	42.74	40.9	44.17	44.47			28.78	40.45	45.32	51.43	42.75
			41.31	42.92	40.75	40.77	43.6			29.34	36.99	44.54	50.16	38.63
			41.4	41.23	40.3	40.09	43.21			27.01	39.66	43.47	56.55	44.82
			41.16	42.24	40.75	43.83	41.9			28.02	42.15	45.32	50.99	43.14
			40.52	41.91	41.82	43.52	43.22			26.16	38.23	48.01	54.09	41.31
			39.82	43.09	41.75	41.16	42.33			27.62	43.34	41.36	51.72	46.98
			41.87	41.68	42.02	39.96	41.53			26.7	39.07	44.55	52.56	45.82
			40.72	42.21	40.92	38.5	42.67			29.81	37.59	44.03	57.61	51.03
			41.16	40.15	39.68	42.55	42.09			26.78	39.09	44.56	52.29	40.28
			40.65	44.07	40.15	41.16	43.73			27.34	39.91	43.03	46.44	42.21
			41.76	39.6	42.75	41.78	42.97			27.57	39.02	47.25	55.81	47.87
			40.43	43.93	40.13	40.73	42.11			30.67	41.61	42.27	50.07	46.53
			41.02	39.99	41.74	41.49	43.89			27.3	35.81	38.62	55.52	47.84
			40.34	41.02	43.38	43.17	43.85			26.78	34.96	45.34	56.58	44.31
			41.59	40.71	40.08	43.48	44.43			28.78	36.89	43.15	55.74	41.97
			41.62	41.56	39.39	40.63	44.6			28.59	36.26	46.97	47.4	42.69
			40.51	41.59	43.07	40.63	42.82			28.36	39.78	41.15	54.35	42.92
			40.32	42.89	42.12	41.58	40.9			30.72	37.82	45.44	47.58	44.14
			40.91	41.4	41.62	42.89	41.74			25.85	44.19	45.88	58.73	47.93
			39.17	41.59	43.48	40.83	43.51			29.48	40.19	43.89	49.43	43.43
			41.97	39.47	41.95	43.8	42.16			30.38	46.13	51.83	54.63	43.09
			39.4	41.61	41.19	41.87	42.78			26.97	38.69	38	49.13	41.86
			40.18	41.68	39.67	40.2	42.9			29.23	39.5	38.38	49.92	49.67
			40.81	41.73	41.94	41.33	41.25			27.29	38.12	43.49	58.72	45.23
			41.6	41.74	41.7	40.83	41.24			25.87	36.97	47.35	56.45	48.94
			41.04	41.84	39.2	43.79	42.48			30.31	37.7	39.69	51	41.9
			40.31	41.85	40.39	41.82	43.34			26.75	37	46.62	39.53	45.74
			40.34	42.58	40.29	44.68	40.93			27.59	37.37	41.09	59.47	47.4
			40.1	42.44	42.31	43.24	43.1			25.97	40.51	37.92	54.03	47.78
			40.62	41.88	42.54	42.86	41.86			27.82	38.42	42.82	49.29	43.98
			39.38	42.54	39.93	41.94	44.1			26.88	35.93	38.82	55.23	41.61
			39.85	41.47	40.56	40.86	43.49			26.62	42.22	44.49	58.71	48.6
			41.74	43.92	42.07	42.11	44.65			27.41	38.79	45.16	48.41	44.93
			40.27	43.07	43.38	41.82	44.66			26.62	40.49	42.4	52.47	37.81
			40.73	39.34	40.7	44.04	41.86			29.7	41.38	45.37	48.94	42.78
			40.34	41.07	40.29	43.37	43.8			28.39	42.57	46.73	55.09	49.15
			40.66	40.2	41.16	41.31	42.03			27.13	39.9	44.08	55.39	48.93
			39.35	42.04	39.99	39.22	41.52			28.5	40.07	47.52	54.4	44.57
			41.37	42.1	40.99	40.56	41.55			26.12	40.42	39.37	48.64	43.67
			40.38	43.01	41.89	40.56	41.05			26.28	38.64	44.09	56.3	41.23
			40.42	44.05	41.89	42.15	42.99			26.59	38.64	45.29	59.87	47.43
			40.38	42.14	42.85	42.93	40.97			25.82	36.93	46.8	49.62	39.57
			40.58	39.71	42.17	41.74	43.64			28.05	37.94	47.59	55.53	46.26
			40.39	41.13	41.45	43.73	42.9			28.87	44.7	46.86	44.51	47.7
			40.64	44.29	40.5	43.29	43.47			28.49	34.93	44.56	53.35	48.91
			39.33	39.71	42.76	41.59	41.53			28.64	41.14	48.34	53.25	42.59
			40.02	43.24	39.85	42.39	41.62			27.72	37.39	41.18	53.6	46.92
			40.5	40.61	39.61	43.61	44.11			28.32	33.16	43.56	49.93	46.51
			39.94	43.19	43.15	43.41	43.03			28.56	38.6	43.71	50.7	47.51
			40.11	41.78	41.12	41.1	43.5			28.54	39.22	50.73	53.52	46.06
			39.4	42.96	42.58	42.26	43.97			30.11	38.58	43.9	55.67	46.71
			41.81	42.52	41.95	43.49	43.42			27.25	40.83	47.2	54.28	46.07
			40.99	41.45	40.8	42.17	43.72			28.06	40.08	45.57	52.2	40.94
			40.59	41.28	42.81	43.82	43.03			28.34	40.66	40.18	54.86	48.36
			41.27	42.24	43.5	41.13	42.08			28.35	36.2	40.65	53.74	43.7
			41.06	40.2	42.5	43.4	41.24			29.75	39.44	41.33	51.35	45.01
			40.74	42.82	40.74	40.43	44.25			27.37	36.75	42.75	56.51	52.14
			39.76	41.16	41.25	39.78	44.66			25.08	37.66	45.37	55.86	41.58
			40.08	42.26	43.53	40.74	42.17			27.18	37.65	48.1	49.06	43.29
			40.72	41.27	41.64	39.52	43.68			27.74	39.53	45.4	59.87	52.74
			41.33	40.93	43	42.73	43.11			32.59	39.57	40.13	49.62	46.89
			41.96	42.29	41.67	42.09	41.78			28.45	36.78	46.04	55.53	49.75
			41.2	44.02	39.2	41.22	44.37			27.81	39.04	42.66	44.51	47.62
			41.79	42.41	41.65	38.73	42.33			29.45	40.64	41.91	53.35	42.83
		Average	40.5455	41.9758	41.7714	41.9813	42.8025			28.1043	38.9707	44.649	52.2075	44.6533
		StdDev	0.786862	1.27437	1.08968	1.40661	1.00883			1.74542	2.72531	3.31502	3.97845	3.18833

## Sheet: SI Fig11
		Defatted Pollen_wet_outer (Mpa)	Defatted Pollen_wet_inner (Mpa)	10%_0h_wet_outer (Mpa)	10%_0h_ wet_inner (Mpa)	10%_3h_wet_outer (Mpa)	10%_3h_ wet_inner (Mpa)	10%_6h_wet_outer (Mpa)	10%_6h_ wet_inner (Mpa)	10%_12h_wet_outer (Mpa)	10%_12h_ wet_inner (Mpa)	10%_24h_wet_outer (Mpa)	10%_24h_ wet_inner (Mpa)
	Young's Modulus_ Average	843.844	428.488	616.449	337.689	598.28	280.69	386.753	241.647	279.947	179.351	164.499	138.08
	STD	303.979	238.838	263.664	150.065	539.453	171.421	109.201	54.3968	109.066	128.563	64.1663	91.9684
		486.47	418.01	805.03	126.87	1610	140.89	526.87	163.89	207.94	223.42	137.01	225.44
		441.82	220.98	400.23	259.94	173.33	171.07	412.51	265.54	125.29	152.99	248.53	60.2
		878.72	305.18	508.5	428.46	153.97	146.73	400.37	248.22	259.42	187.92	120.83	303.73
		951.45	981.91	1130	308.76	244.06	585.47	218.83	342.87	151.81	226.84	259.48	278.95
		1220	147.78	743.51	589.54	180.24	346.82	514.47	191.07	211.7	80.78	78.39	136.05
		1200	286.37	584.1	242.18	228.3	293.16	267.48	291.74	365.97	83.81	111.89	52.2
		972.81	155.32	383.79	480.22	1260		331.71	244.02	475.77	75.39	151.52	248.2
		599.48	573.86	376.43	265.54	989.63		421.78	221.94	276.71	197.38	131.69	90.63
			254.35			265.08			205.53	270.49	163.05	218.67	86.31
			529.5			878.19				287.29	155.81	259.46	96.68
			667.85							290.52	170.38	144.68	183.732
			435.66							488.36	609.31	111.84	31.44
			593.57							228.04	255.69		74.12
											101.88		65.44
											104.66
											80.3

[truncated: 12 more sheets: SI Fig12, SI Fig19, SI Fig20, SI Fig21, SI Fig22, SI Fig23, SI Fig24, SI Fig25, SI Fig26, SI Fig27, SI Fig28, SI Fig30]
